# Supplementary material for: Evaluation and countermeasures of contracted services of Chinese family doctors from demanders’ point of view — a case study of a city
Source: BMC Health Serv Res. 2022 Dec 16;22:1534. doi: 10.1186/s12913-022-08891-6 (PMC9758818; doi:10.1186/s12913-022-08891-6)
Supplement: Supplementary file 1 — Additional file 1. [file 12913_2022_8891_MOESM1_ESM.xlsx]

## Sheet: Sheet1
问卷编号	录入员	地市	县区	社区卫生服务中心	乡镇卫生院	性别	年龄	文化程度	婚姻状况	职业	职业其他	个人月收入	您的身体健康状况	您是否有已经确诊过的慢性病	是否患有高血压	是否患有糖尿病	是否患有椎间盘突出	是否患有脑血管疾病	是否患有胃肠炎	是否患有缺血性心脏病	是否患有类风湿关节炎	是否患有慢阻性肺部疾病	是否患有其他慢性病	其他慢性病	签约机构名称	您的签约机构是	对家庭医生签约服务的了解程度	签约方式	团队成员是否有医生	团队成员是否有护士	团队成员是否有医生助理	团队成员是否有药师	团队成员是否有营养师	团队成员是否有保健师	团队成员是否有其他医务人员	团队成员其他医务人员	是否签约基础服务包	是否签约初级包	是否签约中级包	是否签约高级包	是否签约中医包	不清楚是否签约服务包	其他	其他服务包	您为签约服务包支付的签约费用	过去一月您来签约机构的就诊次数	您在签约机构的看病时间	对签约团队提供服务的总体满意度	对签约机构的就医环境满意度
37001	戴萌娜	3	7		丁里长镇卫生院	1	57	1	2	1		700	2	2	2	2	2	2	2	2	2	2	2		菏泽市郓城县丁里长镇卫生院	1	2	1	1	1	2	1	2	2	1	公卫	1	2	2	2	2	2	2		0	1	5	2	2
37002	戴萌娜	3	7		丁里长镇卫生院	2	54	1	2	1	务农	0	3	1	1	2	2	2	2	2	2	2	1	冠心病	菏泽市郓城县丁里长镇卫生院	1	2	1	1	1	2	1	2	2	1	公卫	1	2	2	2	2	2	2		0	4	5	2	3
37003	戴萌娜	3	7		丁里长镇卫生院	1	70	1	2	1	务农	0	2	1	2	2	2	2	2	2	2	2	1	心脏病	菏泽市郓城县丁里长镇卫生院	1	2	1	1	1	2	1	2	2	1	公卫	1	2	2	2	2	2	2		0	0	5	1	1
37004	戴萌娜	3	7		丁里长镇卫生院	2	60	1	2	1		0	2	1	1	2	2	2	2	2	2	2	2		菏泽市郓城县丁里长镇卫生院	1	2	1	1	1	2	1	2	2	1	公卫	1	2	2	2	2	2	2		0	1	5	1	2
37005	戴萌娜	3	7		丁里长镇卫生院	1	81	1	2	1		0	4	2	2	2	2	2	2	2	2	2	2		菏泽市郓城县丁里长镇卫生院	1	4	2	1	1	2	1	2	2	1	公卫	1	2	2	2	2	2	2		0	0	5	2	2
37006	戴萌娜	3	7		丁里长镇卫生院	1	67	2	4	1		0	3	1	2	2	2	2	2	2	2	2	1	腰间盘突出	菏泽市郓城县丁里长镇卫生院	1	2	1	1	1	2	1	2	2	1	公卫	1	2	2	2	2	2	2		0	1	5	2	2
37007	戴萌娜	3	7		丁里长镇卫生院	1	70	2	2	1		0	3	1	1	2	2	2	2	2	2	2	2		菏泽市郓城县丁里长镇卫生院	1	2	1	1	1	2	1	2	2	1	公卫	1	2	2	2	2	2	2		0	0	5	2	2
37008	戴萌娜	3	7		丁里长镇卫生院	1	51	1	4	4	打工	4500	2	2	2	2	2	2	2	2	2	2	2		菏泽市郓城县丁里长镇卫生院	1	2	1	1	1	2	1	2	2	1	公卫	1	2	2	2	2	2	2		0	1	5	3	3
37009	戴萌娜	3	7		丁里长镇卫生院	2	74	1	4	1		0	3	1	1	1	2	2	2	2	2	2	1	冠心病	菏泽市郓城县丁里长镇卫生院	1	2	1	1	1	2	1	2	2	1	公卫	1	2	2	2	2	2	2		0	1	5	1	1
37010	戴萌娜	3	7		丁里长镇卫生院	2	53	1	2	1		0	2	1	1	2	2	2	2	2	2	2	2		菏泽市郓城县丁里长镇卫生院	1	2	1	1	1	2	1	2	2	1	公卫	1	2	2	2	2	2	2		0	3	5	1	1
37011	戴萌娜	3	7		丁里长镇卫生院	1	50	1	2	1		0	2	2	2	2	2	2	2	2	2	2	2		菏泽市郓城县丁里长镇卫生院	1	2	2	1	1	2	1	2	2	1	公卫	1	2	2	2	2	2	2		0	3	5	1	1
37012	戴萌娜	3	7		丁里长镇卫生院	2	70	1	2	4	环卫工人	800	2	1	1	1	2	2	2	2	2	2	1	心脏病	菏泽市郓城县丁里长镇卫生院	1	2	1	1	1	2	1	2	2	1	公卫	1	2	2	2	2	2	2		0	2	5	1	1
37013	戴萌娜	3	7		丁里长镇卫生院	2	84	1	2	1		0	4	1	2	2	2	2	2	2	2	2	1	心脏病	菏泽市郓城县丁里长镇卫生院	1	2	1	1	1	2	1	2	2	1	公卫	1	2	2	2	2	2	2		0	4	5	1	1
37014	戴萌娜	3	7		丁里长镇卫生院	1	77	1	2	1		0	2	1	1	2	2	2	2	2	2	2	2		菏泽市郓城县丁里长镇卫生院	1	2	1	1	1	2	1	2	2	1	公卫	1	2	2	2	2	2	2		0	5	5	1	1
37015	戴萌娜	3	7		丁里长镇卫生院	2	75	1	2	1		0	3	1	1	2	2	2	2	2	2	2	1	冠心病	菏泽市郓城县丁里长镇卫生院	1	2	1	1	1	2	1	2	2	1	公卫	1	2	2	2	2	2	2		0	0	5	1	1
37016	戴萌娜	3	7		丁里长镇卫生院	1	69	1	4	1		0	2	2	2	2	2	2	2	2	2	2	2		菏泽市郓城县丁里长镇卫生院	1	3	2	1	1	2	1	2	2	1	公卫	1	2	2	2	2	2	2		0	0	5	2	2
37017	戴萌娜	3	7		丁里长镇卫生院	2	23	5	1	2		0	1	2	2	2	2	2	2	2	2	2	2		菏泽市郓城县丁里长镇卫生院	1	2	1	1	1	2	1	2	2	1	公卫	1	2	2	2	2	2	2		0	10	5	1	1
37018	戴萌娜	3	7		丁里长镇卫生院	1	53	1	2	4	开车	8500	1	2	2	2	2	2	2	2	2	2	2		菏泽市郓城县丁里长镇卫生院	1	2	1	1	1	2	1	2	2	1	公卫	1	2	2	2	2	2	2		0	0	1	2	1
37019	戴萌娜	3	7		丁里长镇卫生院	1	16	1	1	2		0	2	2	2	2	2	2	2	2	2	2	2		菏泽市郓城县丁里长镇卫生院	1	1	1	1	1	2	1	2	2	1	公卫	1	2	2	2	2	2	2		0	10	5	1	1
37020	戴萌娜	3	7		丁里长镇卫生院	1	53	1	2	1		5500	3	1	1	2	2	2	2	2	2	2	2		菏泽市郓城县丁里长镇卫生院	1	2	1	1	1	2	1	2	2	1	公卫	1	2	2	2	2	2	2		0	1	5	1	1
37021	戴萌娜	3	7		丁里长镇卫生院	2	46	1	2	4	打工	2000	1	2	2	2	2	2	2	2	2	2	2		菏泽市郓城县丁里长镇卫生院	1	2	1	1	1	2	1	2	2	1	公卫	1	2	2	2	2	2	2		0	0	5	1	1
37022	戴萌娜	3	7		丁里长镇卫生院	1	46	2	2	4	打工	5500	1	2	2	2	2	2	2	2	2	2	2		菏泽市郓城县丁里长镇卫生院	1	1	1	1	1	2	1	2	2	1	公卫	1	2	2	2	2	2	2		0	10	5	1	1
37023	戴萌娜	3	7		丁里长镇卫生院	2	54	2	2	4	打工	2500	3	2	2	2	2	2	2	2	2	2	2		菏泽市郓城县丁里长镇卫生院	1	4	1	1	1	2	1	2	2	1	公卫	1	2	2	2	2	2	2		0	0	5	1	1
37024	戴萌娜	3	7		丁里长镇卫生院	2	41	1	2	4	打工	1500	1	2	2	2	2	2	2	2	2	2	2		菏泽市郓城县丁里长镇卫生院	1	1	1	1	1	2	1	2	2	1	公卫	1	2	2	2	2	2	2		0	0	5	2	1
37025	戴萌娜	3	7		丁里长镇卫生院	2	36	2	2	4	打工	2000	3	2	2	2	2	2	2	2	2	2	2		菏泽市郓城县丁里长镇卫生院	1	2	1	1	1	2	1	2	2	1	公卫	1	2	2	2	2	2	2		0	0	1	1	1
37026	戴萌娜	3	7		丁里长镇卫生院	2	48	1	2	4	打工	2000	2	2	2	2	2	2	2	2	2	2	2		菏泽市郓城县丁里长镇卫生院	1	2	1	1	1	2	1	2	2	1	公卫	1	2	2	2	2	2	2		0	0	5	1	1
37027	戴萌娜	3	7		丁里长镇卫生院	1	49	1	2	4	打工	6500	2	2	2	2	2	2	2	2	2	2	2		菏泽市郓城县丁里长镇卫生院	1	3	1	1	1	2	1	2	2	1	公卫	1	2	2	2	2	2	2		0	0	5	1	1
37028	戴萌娜	3	7		丁里长镇卫生院	2	52	2	2	1		5000	2	1	2	2	2	1	2	2	2	2	2		菏泽市郓城县丁里长镇卫生院	1	2	2	1	1	2	1	2	2	1	公卫	1	2	2	2	2	2	2		0	0	5	2	2
37029	戴萌娜	3	7		丁里长镇卫生院	2	35	2	2	4	打工	3500	2	2	2	2	2	2	2	2	2	2	2		菏泽市郓城县丁里长镇卫生院	1	2	1	1	1	2	1	2	2	1	公卫	1	2	2	2	2	2	2		0	1	5	1	1
37030	戴萌娜	3	7		丁里长镇卫生院	2	40	2	2	4	打工	3000	3	2	2	2	2	2	2	2	2	2	2		菏泽市郓城县丁里长镇卫生院	1	2	1	1	1	2	1	2	2	1	公卫	1	2	2	2	2	2	2		0	5	5	1	1
37031	戴萌娜	3	7		丁里长镇卫生院	2	48	2	2	4	保洁	2000	1	2	2	2	2	2	2	2	2	2	2		菏泽市郓城县丁里长镇卫生院	1	2	1	1	1	2	1	2	2	1	公卫	1	2	2	2	2	2	2		0	0	5	1	2
37032	戴萌娜	3	7		丁里长镇卫生院	1	58	3	2	1		4000	5	1	1	1	2	1	2	2	2	2	2		菏泽市郓城县丁里长镇卫生院	1	1	1	1	1	2	1	2	2	1	公卫	1	2	2	2	2	2	2		0	4	3	1	1
37033	戴萌娜	3	7		丁里长镇卫生院	1	73	2	2	1		2000	2	2	2	2	2	2	2	2	2	2	2		菏泽市郓城县丁里长镇卫生院	1	1	1	1	1	2	1	2	2	1	公卫	2	1	2	2	2	2	2		0	1	5	1	1
37034	戴萌娜	3	7		丁里长镇卫生院	2	66	1	4	1		200	4	1	1	1	2	2	2	1	2	2	2		菏泽市郓城县丁里长镇卫生院	1	1	1	1	1	2	1	2	2	1	公卫	1	2	2	2	2	2	2		0	3	5	1	1
37035	戴萌娜	3	7		丁里长镇卫生院	1	72	1	4	1		700	3	1	1	2	2	2	2	2	2	2	2		菏泽市郓城县丁里长镇卫生院	1	1	1	1	1	2	1	2	2	1	公卫	2	1	2	2	2	2	2		0	0	4	1	1
37036	戴萌娜	3	7		丁里长镇卫生院	1	66	2	2	3	退休	2000	3	1	1	2	2	2	2	2	2	2	2		菏泽市郓城县丁里长镇卫生院	1	2	1	1	1	2	1	2	2	1	公卫	2	1	2	2	2	2	2		0	1	4	1	1
37037	戴萌娜	3	7		丁里长镇卫生院	2	57	1	2	1		500	2	2	2	2	2	2	2	2	2	2	2		菏泽市郓城县丁里长镇卫生院	1	4	1	1	1	2	1	2	2	1	公卫	1	2	2	2	2	2	2		0	0	5	2	2
37038	戴萌娜	3	7		丁里长镇卫生院	1	80	1	2	1		1000	3	1	2	2	2	2	2	2	1	2	2		菏泽市郓城县丁里长镇卫生院	1	2	1	1	1	2	1	2	2	1	公卫	2	1	2	2	2	2	2		0	6	4	1	1
37039	戴萌娜	3	7		丁里长镇卫生院	1	39	3	2	1		4000	3	1	1	2	2	2	2	2	2	2	2		菏泽市郓城县丁里长镇卫生院	1	1	1	1	1	2	1	2	2	1	公卫	1	2	2	2	2	2	2		0	2	3	1	1
37040	戴萌娜	3	7		丁里长镇卫生院	1	64	1	2	4	当兵	600	3	1	2	2	2	2	2	2	2	1	2		菏泽市郓城县丁里长镇卫生院	1	1	1	1	1	2	1	2	2	1	公卫	2	1	2	2	2	2	2		0	3	5	1	1
37041	戴萌娜	3	7		丁里长镇卫生院	1	64	1	2	1		500	2	2	2	2	2	2	2	2	2	2	2		菏泽市郓城县丁里长镇卫生院	1	1	1	1	1	2	1	2	2	1	公卫	2	1	2	2	2	2	2		0	0	5	1	1
37042	戴萌娜	3	7		丁里长镇卫生院	1	65	2	2	1		700	3	2	2	2	2	2	2	2	2	2	2		菏泽市郓城县丁里长镇卫生院	1	1	1	1	1	2	1	2	2	1	公卫	2	1	2	2	2	2	2		0	2	5	1	1
37043	戴萌娜	3	7		丁里长镇卫生院	1	51	2	2	1		3000	1	1	1	2	2	2	2	2	2	2	2		菏泽市郓城县丁里长镇卫生院	1	1	1	1	1	2	1	2	2	1	公卫	1	2	2	2	2	2	2		0	3	5	1	1
37044	戴萌娜	3	7		丁里长镇卫生院	1	73	2	4	1		500	3	1	1	2	1	2	2	2	2	2	2		菏泽市郓城县丁里长镇卫生院	1	1	1	1	1	2	1	2	2	1	公卫	2	1	2	2	2	2	2		0	0	5	1	1
37045	戴萌娜	3	7		丁里长镇卫生院	1	70	1	4	1		500	3	1	1	2	2	2	2	2	2	2	2		菏泽市郓城县丁里长镇卫生院	1	1	1	1	1	2	1	2	2	1	公卫	2	1	2	2	2	2	2		0	0	1	1	1
37046	戴萌娜	3	7		丁里长镇卫生院	1	70	1	4	4	当兵	500	3	1	1	2	2	2	2	2	2	2	2		菏泽市郓城县丁里长镇卫生院	1	1	1	1	1	2	1	2	2	1	公卫	2	1	2	2	2	2	2		0	0	3	1	1
37047	戴萌娜	3	7		丁里长镇卫生院	1	69	1	2	1		800	2	2	2	2	2	2	2	2	2	2	2		菏泽市郓城县丁里长镇卫生院	1	2	1	1	1	2	1	2	2	1	公卫	1	2	2	2	2	2	2		0	0	5	2	2
37048	戴萌娜	3	7		丁里长镇卫生院	2	34	2	2	1		4000	1	2	2	2	2	2	2	2	2	2	2		菏泽市郓城县丁里长镇卫生院	1	2	1	1	1	2	1	2	2	1	公卫	1	2	2	2	2	2	2		0	1	5	2	2
37049	戴萌娜	3	7		丁里长镇卫生院	1	73	3	2	1		5000	3	1	1	2	2	2	2	2	2	2	2		菏泽市郓城县丁里长镇卫生院	1	2	1	1	1	2	1	2	2	1	公卫	1	2	2	2	2	2	2		0	1	5	1	3
37050	戴萌娜	3	7		丁里长镇卫生院	1	81	2	4	1		200	1	2	2	2	2	2	2	2	2	2	2		菏泽市郓城县丁里长镇卫生院	1	4	1	1	1	2	1	2	2	1	公卫	1	2	2	2	2	2	2		0	0	5	1	2
37051	戴萌娜	3	7		丁里长镇卫生院	1	77	2	2	1		200	2	1	1	2	2	2	2	2	2	2	2		菏泽市郓城县丁里长镇卫生院	1	1	1	1	1	2	1	2	2	1	公卫	1	2	2	2	2	2	2		0	0	5	1	1
37052	戴萌娜	3	7		丁里长镇卫生院	1	80	2	4	1		200	3	1	1	2	2	2	2	2	2	2	2		菏泽市郓城县丁里长镇卫生院	1	2	1	1	1	2	1	2	2	1	公卫	1	2	2	2	2	2	2		0	0	5	1	2
37053	戴萌娜	3	7		丁里长镇卫生院	2	94	1	4	3		0	2	2	2	2	2	2	2	2	2	2	2		菏泽市郓城县丁里长镇卫生院	1	2	1	1	1	2	1	2	2	1	公卫	1	2	2	2	2	2	2		0	1	5	2	2
37054	戴萌娜	3	7		丁里长镇卫生院	1	77	1	2	3		200	2	1	1	2	2	2	2	2	2	2		血糖高	菏泽市郓城县丁里长镇卫生院	1	2	1	1	1	2	1	2	2	1	公卫	1	2	2	2	2	2	2		0	1	5	3	1
37055	戴萌娜	3	7		丁里长镇卫生院	2	69	1	2	1		0	4	1	1	2	2	1	2	2	2	2	2		菏泽市郓城县丁里长镇卫生院	1	2	1	1	1	2	1	2	2	1	公卫	1	2	2	2	2	2	2		0	0	5	2	2
37056	戴萌娜	3	7		丁里长镇卫生院	1	71	2	2	1		200	4	1	1	1	2	2	2	2	2	2	2		菏泽市郓城县丁里长镇卫生院	1	2	1	1	1	2	1	2	2	1	公卫	1	2	2	2	2	2	2		0	5	2	2	2
37057	戴萌娜	3	7		丁里长镇卫生院	2	72	1	2	1		200	2	1	2	2	2	2	2	2	2	2	1	高血糖	菏泽市郓城县丁里长镇卫生院	1	3	1	1	1	2	1	2	2	1	公卫	1	2	2	2	2	2	2		0	0	5	2	2
37058	戴萌娜	3	7		丁里长镇卫生院	2	66	1	4	1		120	2	1	1	2	2	2	2	2	2	2	1	高血糖	菏泽市郓城县丁里长镇卫生院	1	3	1	1	1	2	1	2	2	1	公卫	1	2	2	2	2	2	2		0	1	5	2	2
37059	戴萌娜	3	7		丁里长镇卫生院	1	66	2	2	1		500	2	2	2	2	2	2	2	2	2	2	2		菏泽市郓城县丁里长镇卫生院	1	2	1	1	1	2	1	2	2	1	公卫	1	2	2	2	2	2	2		0	2	5	2	2
37060	戴萌娜	3	7		丁里长镇卫生院	2	56	1	4	1		300	2	1	1	1	2	2	2	2	2	2	2		菏泽市郓城县丁里长镇卫生院	1	2	1	1	1	2	1	2	2	1	公卫	1	2	2	2	2	2	2		0	1	5	2	3
37061	戴萌娜	3	7		丁里长镇卫生院	2	85	1	4	1		0	2	2	2	2	2	2	2	2	2	2	2		菏泽市郓城县丁里长镇卫生院	1	4	1	1	1	2	1	2	2	1	公卫	1	2	2	2	2	2	2		0	0	5	2	2
37062	宋佳	3	7	唐塔社区卫生服务中心		2	69	1	2	4		0	3	1	1	2	2	2	2	2	2	2	2		唐塔社区卫生服务中心	2	3	1	1	1	2	1	2	2	1	公卫	1	2	2	2	2	2	2		0	2	5	1	1
37063	宋佳	3	7	唐塔社区卫生服务中心		2	69	1	2	1		0	4	1	1	2	2	2	2	2	2	2	2		唐塔社区卫生服务中心	2	2	1	1	1	2	1	2	2	1	公卫	1	2	2	2	2	2	2		0	3	5	2	2
37064	宋佳	3	7	唐塔社区卫生服务中心		2	74	1	2	4		0	3	1	2	1	2	2	2	2	2	2	2		唐塔社区卫生服务中心	2	2	1	1	1	2	1	2	2	1	公卫	1	2	2	2	2	2	2		0	1	5	2	2
37065	宋佳	3	7	唐塔社区卫生服务中心		1	53	2	2	4	工人	6000	2	1	1	2	2	2	2	2	2	2	2		唐塔社区卫生服务中心	2	2	1	1	1	2	1	2	2	1	公卫	1	2	2	2	2	2	2		0	1	5	2	2
37066	宋佳	3	7	唐塔社区卫生服务中心		2	74	1	2	4		0	3	1	2	1	2	2	2	2	2	2	2		唐塔社区卫生服务中心	2	2	1	1	1	2	1	2	2	1	公卫	1	2	2	2	2	2	2		0	3	5	2	2
37067	宋佳	3	7	唐塔社区卫生服务中心		2	71	1	2	4		0	3	1	1	1	2	2	2	2	2	2	2		唐塔社区卫生服务中心	2	2	1	1	1	2	1	2	2	1	公卫	1	2	2	2	2	2	2		0	0	5	2	2
37068	宋佳	3	7	唐塔社区卫生服务中心		1	68	1	2	4		0	2	1	1	2	2	2	2	2	2	2	2		唐塔社区卫生服务中心	2	3	2	1	1	2	1	2	2	1	公卫	1	2	2	2	2	2	2		0	1	5	2	2
37069	宋佳	3	7	唐塔社区卫生服务中心		1	60	1	2	4		0	2	1	2	1	2	2	2	2	2	2	2		唐塔社区卫生服务中心	2	2	1	1	1	2	1	2	2	1	公卫	1	2	2	2	2	2	2		0	2	5	2	2
37070	宋佳	3	7	唐塔社区卫生服务中心		1	67	2	2	4		0	2	1	1	2	2	2	2	2	2	2	2		唐塔社区卫生服务中心	2	2	1	1	1	2	1	2	2	1	公卫	1	2	2	2	2	2	2		0	1	5	2	2
37071	宋佳	3	7	唐塔社区卫生服务中心		2	81	1	4	4		0	2	2	2	2	2	2	2	2	2	2	2		唐塔社区卫生服务中心	2	4	2	1	1	2	1	2	2	1	公卫	1	2	2	2	2	2	2		0	0	5	2	2
37072	宋佳	3	7	唐塔社区卫生服务中心		2	76	2	4	4		0	4	1	2	2	2	2	2	2	2	2	1	心脏病	唐塔社区卫生服务中心	2	4	2	1	1	2	1	2	2	1	公卫	1	2	2	2	2	2	2		0	0	5	2	2
37073	宋佳	3	7	唐塔社区卫生服务中心		2	65	1	2	4		1000	2	1	1	2	2	2	2	2	2	2	2		唐塔社区卫生服务中心	2	3	2	1	1	2	1	2	2	1	公卫	1	2	2	2	2	2	2		0	3	5	2	2
37074	宋佳	3	7	唐塔社区卫生服务中心		2	68	1	2	4		0	2	1	1	2	2	2	2	2	2	2	2		唐塔社区卫生服务中心	2	2	1	1	1	2	1	2	2	1	公卫	1	2	2	2	2	2	2		0	2	5	1	1
37075	宋佳	3	7	唐塔社区卫生服务中心		2	71	1	2	4		1000	4	1	1	2	2	2	2	2	2	2	1	气管炎	唐塔社区卫生服务中心	2	4	2	1	1	2	1	2	2	1	公卫	1	2	2	2	2	2	2		0	0	5	2	2
37076	宋佳	3	7	唐塔社区卫生服务中心		2	67	1	2	4		0	3	1	1	2	2	2	2	2	2	2	2		唐塔社区卫生服务中心	2	2	1	1	1	2	1	2	2	1	公卫	1	2	2	2	2	2	2		0	2	5	1	1
37077	宋佳	3	7	唐塔社区卫生服务中心		2	64	1	2	4		0	4	1	1	2	2	2	2	2	2	2	2		唐塔社区卫生服务中心	2	2	2	1	1	2	1	2	2	1	公卫	1	2	2	2	2	2	2		0	2	5	1	1
37078	宋佳	3	7	唐塔社区卫生服务中心		2	67	1	2	4		0	2	1	1	2	2	2	2	2	2	2	2		唐塔社区卫生服务中心	2	2	2	1	1	2	1	2	2	1	公卫	1	2	2	2	2	2	2		0	2	5	1	1
37079	宋佳	3	7	唐塔社区卫生服务中心		2	70	1	2	4		0	3	1	1	2	2	2	2	2	2	2	2		唐塔社区卫生服务中心	2	2	2	1	1	2	1	2	2	1	公卫	1	2	2	2	2	2	2		0	4	5	1	1
37080	宋佳	3	7	唐塔社区卫生服务中心		2	79	2	2	4	教师	4000	3	1	1	2	2	2	2	2	2	2	1	冠心病	唐塔社区卫生服务中心	2	2	2	1	1	2	1	2	2	1	公卫	1	2	2	2	2	2	2		0	0	5	2	1
37081	宋佳	3	7	唐塔社区卫生服务中心		2	67	1	2	4		0	3	1	1	1	2	2	2	2	2	2	2		唐塔社区卫生服务中心	2	2	2	1	1	2	1	2	2	1	公卫	1	2	2	2	2	2	2		0	2	5	1	1
37082	宋佳	3	7	唐塔社区卫生服务中心		2	79	1	2	4		0	3	2	2	2	2	2	2	2	2	2	2		唐塔社区卫生服务中心	2	2	2	1	1	2	1	2	2	1	公卫	1	2	2	2	2	2	2		0	1	5	2	2
37083	宋佳	3	7	唐塔社区卫生服务中心		2	72	1	2	4		0	2	2	2	2	2	2	2	2	2	2	2		唐塔社区卫生服务中心	2	3	1	1	1	2	1	2	2	1	公卫	1	2	2	2	2	2	2		0	1	5	1	2
37084	宋佳	3	7	唐塔社区卫生服务中心		2	56	1	2	4		0	3	1	1	1	2	2	2	2	2	2	2		唐塔社区卫生服务中心	2	2	1	1	1	2	1	2	2	1	公卫	1	2	2	2	2	2	2		0	2	5	1	2
37085	宋佳	3	7	唐塔社区卫生服务中心		2	68	1	4	4		600	3	1	1	2	2	2	2	2	2	2	2		唐塔社区卫生服务中心	2	2	1	1	1	2	1	2	2	1	公卫	1	2	2	2	2	2	2		0	2	3	2	2
37086	宋佳	3	7	唐塔社区卫生服务中心		2	64	1	2	4		0	3	1	1	2	2	2	2	2	2	2	1	血管堵塞	唐塔社区卫生服务中心	2	2	1	1	1	2	1	2	2	1	公卫	1	2	2	2	2	2	2		0	1	5	1	3
37087	宋佳	3	7	唐塔社区卫生服务中心		1	57	2	2	4		600	3	1	2	2	2	2	2	2	1	2	2		唐塔社区卫生服务中心	2	2	1	1	1	2	1	2	2	1	公卫	1	2	2	2	2	2	2		0	2	5	1	2
37088	宋佳	3	7	唐塔社区卫生服务中心		2	69	1	2	4	主妇	0	3	1	1	2	2	2	2	2	2	2	2		唐塔社区卫生服务中心	2	2	1	1	1	2	1	2	2	1	公卫	1	2	2	2	2	2	2		0	1	3	1	1
37089	宋佳	3	7	唐塔社区卫生服务中心		2	26	2	2	4		0	1	2	2	2	2	2	2	2	2	2	2		唐塔社区卫生服务中心	2	2	1	1	1	2	1	2	2	1	公卫	1	2	2	2	2	2	2		0	2	1	1	1
37090	宋佳	3	7	唐塔社区卫生服务中心		2	59	1	2	4		0	2	1	2	1	2	2	2	2	2	2	2		唐塔社区卫生服务中心	2	2	1	1	1	2	1	2	2	1	公卫	1	2	2	2	2	2	2		0	3	5	1	1
37091	宋佳	3	7	唐塔社区卫生服务中心		2	73	1	2	4		0	3	1	2	1	2	2	2	2	2	2	2		唐塔社区卫生服务中心	2	3	1	1	1	2	1	2	2	1	公卫	1	2	2	2	2	2	2		0	1	5	1	1
37092	宋佳	3	7	唐塔社区卫生服务中心		2	71	1	2	4		0	1	2	2	2	2	2	2	2	2	2	2		唐塔社区卫生服务中心	2	2	1	1	1	2	1	2	2	1	公卫	1	2	2	2	2	2	2		0	1	5	1	1
37093	宋佳	3	7	唐塔社区卫生服务中心		2	57	1	2	4		0	2	1	1	1	2	2	2	2	2	2	2		唐塔社区卫生服务中心	2	2	1	1	1	2	1	2	2	1	公卫	1	2	2	2	2	2	2		0	1	3	1	2
37094	宋佳	3	7	唐塔社区卫生服务中心		1	37	2	2	4	运输	6000	2	2	2	2	2	2	2	2	2	2	2		唐塔社区卫生服务中心	2	2	1	1	1	2	1	2	2	1	公卫	1	2	2	2	2	2	2		0	1	5	1	1
37095	宋佳	3	7	唐塔社区卫生服务中心		2	64	1	2	4		0	2	1	1	2	2	2	2	2	2	2	1	脑萎缩	唐塔社区卫生服务中心	2	2	1	1	1	2	1	2	2	1	公卫	1	2	2	2	2	2	2		0	4	4	1	1
37096	宋佳	3	7	唐塔社区卫生服务中心		2	57	1	2	4		0	2	1	1	2	2	2	2	2	2	2	2		唐塔社区卫生服务中心	2	2	1	1	1	2	1	2	2	1	公卫	1	2	2	2	2	2	2		0	0	5	1	2
37097	宋佳	3	7	唐塔社区卫生服务中心		1	58	1	2	4	建筑	6500	2	2	2	2	2	2	2	2	2	2	2		唐塔社区卫生服务中心	2	2	1	1	1	2	1	2	2	1	公卫	1	2	2	2	2	2	2		0	0	2	1	2
37098	宋佳	3	7	唐塔社区卫生服务中心		2	73	1	4	4		0	2	1	1	2	2	2	2	2	1	2	2		唐塔社区卫生服务中心	2	3	1	1	1	2	1	2	2	1	公卫	1	2	2	2	2	2	2		0	0	5	1	2
37099	宋佳	3	7	唐塔社区卫生服务中心		2	57	1	2	4		0	3	1	1	1	2	2	2	2	2	2	2		唐塔社区卫生服务中心	2	2	1	1	1	2	1	2	2	1	公卫	1	2	2	2	2	2	2		0	1	5	1	2
37100	宋佳	3	7	唐塔社区卫生服务中心		2	58	1	2	4		0	3	1	1	2	2	2	2	2	2	2	1	冠心病	唐塔社区卫生服务中心	2	2	1	1	1	2	1	2	2	1	公卫	1	2	2	2	2	2	2		0	2	3	1	2
37101	宋佳	3	7	唐塔社区卫生服务中心		2	58	2	2	1		0	3	1	1	2	2	1	2	2	2	2	2		唐塔社区卫生服务中心	2	2	1	1	1	2	1	2	2	1	公卫	1	2	2	2	2	2	2		0	2	5	1	1
37102	宋佳	3	7	唐塔社区卫生服务中心		2	63	1	4	1		200	3	1	1	2	2	2	2	2	1	2	2		唐塔社区卫生服务中心	2	2	1	1	1	2	1	2	2	1	公卫	1	2	2	2	2	2	2		0	5	5	1	1
37103	宋佳	3	7	唐塔社区卫生服务中心		1	77	1	4	1		0	3	2	2	2	2	2	2	2	2	2	2		唐塔社区卫生服务中心	2	2	1	1	1	2	1	2	2	1	公卫	1	2	2	2	2	2	2		0	3	4	1	1
37104	宋佳	3	7	唐塔社区卫生服务中心		2	65	1	2	1		600	3	1	1	2	1	2	2	2	2	2	2		唐塔社区卫生服务中心	2	3	1	1	1	2	1	2	2	1	公卫	1	2	2	2	2	2	2		0	0	4	1	1
37105	宋佳	3	7	唐塔社区卫生服务中心		2	75	1	4	1		120	3	1	1	2	1	2	2	2	2	2	1	冠心病	唐塔社区卫生服务中心	2	2	1	1	1	2	1	2	2	1	公卫	1	2	2	2	2	2	2		0	4	5	1	1
37106	宋佳	3	7	唐塔社区卫生服务中心		2	80	1	2	1		120	2	2	2	2	2	2	2	2	2	2	2		唐塔社区卫生服务中心	2	3	1	1	1	2	1	2	2	1	公卫	1	2	2	2	2	2	2		0	1	5	1	1
37107	宋佳	3	7	唐塔社区卫生服务中心		2	59	1	2	1		2000	2	2	2	2	2	2	2	2	2	2	2		唐塔社区卫生服务中心	2	1	1	1	1	2	1	2	2	1	公卫	1	2	2	2	2	2	2		0	2	5	1	1
37108	宋佳	3	7	唐塔社区卫生服务中心		1	65	2	2	1		120	3	1	2	2	2	2	2	2	2	2	1	四肢僵硬	唐塔社区卫生服务中心	2	1	1	1	1	2	1	2	2	1	公卫	1	2	2	2	2	2	2		0	4	5	1	1
37109	宋佳	3	7	唐塔社区卫生服务中心		1	42	1	2	1		2000	3	2	2	2	2	2	2	2	2	2	2		唐塔社区卫生服务中心	2	1	1	1	1	2	1	2	2	1	公卫	1	2	2	2	2	2	2		0	3	5	1	1
37110	宋佳	3	7	唐塔社区卫生服务中心		1	63	1	2	1		100	3	1	1	2	2	1	2	2	2	2	1	三级残	唐塔社区卫生服务中心	2	2	1	1	1	2	1	2	2	1	公卫	1	2	2	2	2	2	2		0	1	5	1	1
37111	宋佳	3	7	唐塔社区卫生服务中心		1	66	2	2	1		1000	3	1	1	1	1	2	2	2	1	2	2		唐塔社区卫生服务中心	2	2	1	1	1	2	1	2	2	1	公卫	1	2	2	2	2	2	2		0	4	5	1	1
37112	宋佳	3	7	唐塔社区卫生服务中心		2	66	1	2	1		100	3	1	1	1	2	2	2	2	2	2	1	肾炎	唐塔社区卫生服务中心	2	2	1	1	1	2	1	2	2	1	公卫	1	2	2	2	2	2	2		0	5	5	1	1
37113	宋佳	3	7	唐塔社区卫生服务中心		1	74	1	2	1		100	3	2	2	2	2	2	2	2	2	2	2		唐塔社区卫生服务中心	2	2	1	1	1	2	1	2	2	1	公卫	1	2	2	2	2	2	2		0	4	5	1	1
37114	宋佳	3	7	唐塔社区卫生服务中心		1	66	2	4	1		100	3	1	1	2	2	2	2	2	1	2	2		唐塔社区卫生服务中心	2	1	1	1	1	2	1	2	2	1	公卫	1	2	2	2	2	2	2		0	4	5	1	1
37115	宋佳	3	7	唐塔社区卫生服务中心		2	47	2	2	1		0	3	1	1	2	2	2	2	2	2	2	2		唐塔社区卫生服务中心	2	1	1	1	1	2	1	2	2	1	公卫	1	2	2	2	2	2	2		0	2	5	1	1
37116	宋佳	3	7	唐塔社区卫生服务中心		2	74	1	2	1		120	3	1	1	2	1	1	2	2	1	2	2		唐塔社区卫生服务中心	2	1	1	1	1	2	1	2	2	1	公卫	1	2	2	2	2	2	2		0	3	5	1	1
37117	宋佳	3	7	唐塔社区卫生服务中心		2	68	1	2	1		150	2	1	1	2	2	2	2	2	2	2	2		唐塔社区卫生服务中心	2	1	1	1	1	2	1	2	2	1	公卫	1	2	2	2	2	2	2		0	2	5	1	1
37118	宋佳	3	7	唐塔社区卫生服务中心		1	76	1	2	1		120	1	2	2	2	2	2	2	2	2	2	2		唐塔社区卫生服务中心	2	2	1	1	1	2	1	2	2	1	公卫	1	2	2	2	2	2	2		0	2	5	1	1
37119	宋佳	3	7	唐塔社区卫生服务中心		1	71	1	1	1		120	1	2	2	2	2	2	2	2	2	2	2		唐塔社区卫生服务中心	2	2	1	1	1	2	1	2	2	1	公卫	1	2	2	2	2	2	2		0	3	5	1	1
37120	宋佳	3	7	唐塔社区卫生服务中心		2	72	1	2	1		120	1	2	2	2	2	2	2	2	2	2	2		唐塔社区卫生服务中心	2	2	1	1	1	2	1	2	2	1	公卫	1	2	2	2	2	2	2		0	2	5	1	1
37121	宋佳	3	7	唐塔社区卫生服务中心		2	68	1	2	1		500	2	2	2	2	2	2	2	2	2	2	2		唐塔社区卫生服务中心	2	4	1	1	1	2	1	2	2	1	公卫	1	2	2	2	2	2	2		0	0	5	2	3
37122	宋佳	3	7	唐塔社区卫生服务中心		2	76	1	4	1		600	3	1	1	2	2	2	2	2	2	2	2		唐塔社区卫生服务中心	2	4	1	1	1	2	1	2	2	1	公卫	1	2	2	2	2	2	2		0	2	5	2	1
37123	宋佳	3	7	唐塔社区卫生服务中心		2	68	1	2	1		500	3	1	1	2	2	2	2	2	2	2	2		唐塔社区卫生服务中心	2	3	1	1	1	2	1	2	2	1	公卫	1	2	2	2	2	2	2		0	1	5	2	2
37124	宋佳	3	7	唐塔社区卫生服务中心		2	63	1	4	1		400	3	2	2	2	2	2	2	2	2	2	2		唐塔社区卫生服务中心	2	4	1	1	1	2	1	2	2	1	公卫	1	2	2	2	2	2	2		0	4	5	2	1
37125	宋佳	3	7	唐塔社区卫生服务中心		2	63	1	4	1		600	4	1	1	1	2	2	2	2	2	2	2		唐塔社区卫生服务中心	2	4	1	1	1	2	1	2	2	1	公卫	1	2	2	2	2	2	2		0	2	5	2	2
37126	宋佳	3	7	唐塔社区卫生服务中心		2	76	1	4	1		300	4	1	1	1	2	2	2	2	2	2	2		唐塔社区卫生服务中心	2	2	1	1	1	2	1	2	2	1	公卫	1	2	2	2	2	2	2		0	0	5	2	3
37127	宋佳	3	7	唐塔社区卫生服务中心		2	74	1	2	3		4000	4	1	1	1	2	2	2	2	2	2	2		唐塔社区卫生服务中心	2	4	1	1	1	2	1	2	2	1	公卫	1	2	2	2	2	2	2		0	0	5	2	1
37128	宋佳	3	7	唐塔社区卫生服务中心		1	70	1	2	1		600	3	2	2	2	2	2	2	2	2	2	2		唐塔社区卫生服务中心	2	4	1	1	1	2	1	2	2	1	公卫	1	2	2	2	2	2	2		0	0	5	2	2
37129	宋佳	3	7	唐塔社区卫生服务中心		1	71	2	2	1		600	3	1	1	1	2	2	2	2	2	2	2		唐塔社区卫生服务中心	2	1	1	1	1	2	1	2	2	1	公卫	1	2	2	2	2	2	2		0	1	5	2	3
37130	宋佳	3	7	唐塔社区卫生服务中心		1	67	1	4	1		500	2	1	1	2	2	2	2	2	2	2	2		唐塔社区卫生服务中心	2	2	1	1	1	2	1	2	2	1	公卫	1	2	2	2	2	2	2		0	1	5	2	3
37131	宋佳	3	7	唐塔社区卫生服务中心		1	83	1	2	1		600	3	2	2	2	2	2	2	2	2	2	2		唐塔社区卫生服务中心	2	3	1	1	1	2	1	2	2	1	公卫	1	2	2	2	2	2	2		0	0	5	2	4
37132	宋佳	3	7	唐塔社区卫生服务中心		2	67	2	2	1		2500	4	1	1	1	2	2	2	2	2	2	2		唐塔社区卫生服务中心	2	4	1	1	1	2	1	2	2	1	公卫	1	2	2	2	2	2	2		0	2	5	2	3
37133	宋佳	3	7	唐塔社区卫生服务中心		1	72	1	2	1		600	4	1	1	1	2	2	2	2	2	2	2		唐塔社区卫生服务中心	2	5	1	1	1	2	1	2	2	1	公卫	1	2	2	2	2	2	2		0	0	5	2	3
37134	宋佳	3	7	唐塔社区卫生服务中心		2	58	1	2	1		600	4	1	1	1	2	2	2	2	2	2	2		唐塔社区卫生服务中心	2	2	1	1	1	2	1	2	2	1	公卫	1	2	2	2	2	2	2		0	1	5	1	1
37135	宋佳	3	7	唐塔社区卫生服务中心		2	64	1	4	1		600	4	1	1	2	2	2	2	2	2	2	2		唐塔社区卫生服务中心	2	2	1	1	1	2	1	2	2	1	公卫	1	2	2	2	2	2	2		0	0	5	2	2
37136	宋佳	3	7	唐塔社区卫生服务中心		2	72	1	2	1		600	3	1	1	2	2	2	2	2	2	2	2		唐塔社区卫生服务中心	2	4	1	1	1	2	1	2	2	1	公卫	1	2	2	2	2	2	2		0	3	5	2	2
37137	宋佳	3	7	唐塔社区卫生服务中心		1	67	1	2	1		500	2	2	2	2	2	2	2	2	2	2	2		唐塔社区卫生服务中心	2	3	1	1	1	2	1	2	2	1	公卫	1	2	2	2	2	2	2		0	4	5	1	2
37138	宋佳	3	7	唐塔社区卫生服务中心		2	66	1	2	1		300	2	2	2	2	2	2	2	2	2	2	2		唐塔社区卫生服务中心	2	4	1	1	1	2	1	2	2	1	公卫	1	2	2	2	2	2	2		0	0	5	2	3
37139	宋佳	3	7	唐塔社区卫生服务中心		1	57	1	2	1		2000	1	2	2	2	2	2	2	2	2	2	2		唐塔社区卫生服务中心	2	4	1	1	1	2	1	2	2	1	公卫	1	2	2	2	2	2	2		0	1	3	2	2
37140	宋佳	3	7	唐塔社区卫生服务中心		1	41	1	2	4	打工	5000	1	2	2	2	2	2	2	2	2	2	2		唐塔社区卫生服务中心	2	4	1	1	1	2	1	2	2	1	公卫	1	2	2	2	2	2	2		0	1	5	2	1
37141	宋佳	3	7	唐塔社区卫生服务中心		1	79	1	2	1		500	4	1	2	2	2	2	2	2	1	2	1	骨质增生	唐塔社区卫生服务中心	2	5	1	1	1	2	1	2	2	1	公卫	1	2	2	2	2	2	2		0	1	1	3	3
37142	宋佳	3	7	唐塔社区卫生服务中心		1	63	2	2	1		2000	4	1	1	2	2	1	2	1	2	2	2		唐塔社区卫生服务中心	2	1	1	1	1	2	1	2	2	1	公卫	1	2	2	2	2	2	2		0	1	3	2	1
37143	宋佳	3	7	唐塔社区卫生服务中心		1	19	5	1	2		0	1	2	2	2	2	2	2	2	2	2	2		唐塔社区卫生服务中心	2	2	1	1	1	2	1	2	2	1	公卫	1	2	2	2	2	2	2		0	1	5	2	2
37144	宋佳	3	7	唐塔社区卫生服务中心		2	51	2	2	1		1000	1	2	2	2	2	2	2	2	2	2	2		唐塔社区卫生服务中心	2	1	1	1	1	2	1	2	2	1	公卫	1	2	2	2	2	2	2		0	1	5	2	2
37145	宋佳	3	7	唐塔社区卫生服务中心		1	59	2	2	4	打工	1500	4	1	2	2	1	2	2	2	2	2	2		唐塔社区卫生服务中心	2	5	1	1	1	2	1	2	2	1	公卫	1	2	2	2	2	2	2		0	1	5	2	3
37146	宋佳	3	7	唐塔社区卫生服务中心		1	63	3	2	1		2000	3	2	2	2	2	2	2	2	2	2	2		唐塔社区卫生服务中心	2	4	1	1	1	2	1	2	2	1	公卫	1	2	2	2	2	2	2		0	1	5	3	2
37147	宋佳	3	7	唐塔社区卫生服务中心		2	49	2	2	1		800	1	2	2	2	2	2	2	2	2	2	2		唐塔社区卫生服务中心	2	3	1	1	1	2	1	2	2	1	公卫	1	2	2	2	2	2	2		0	1	5	3	3
37148	宋佳	3	7	唐塔社区卫生服务中心		2	69	2	2	4	无业	500	4	1	2	2	2	2	2	2	2	2	1	哮喘	唐塔社区卫生服务中心	2	4	1	1	1	2	1	2	2	1	公卫	1	2	2	2	2	2	2		0	1	5	1	1
37149	宋佳	3	7	唐塔社区卫生服务中心		1	72	2	2	1		1000	2	1	1	2	2	2	2	2	2	2	2		唐塔社区卫生服务中心	2	1	1	1	1	2	1	2	2	1	公卫	1	2	2	2	2	2	2		0	3	5	2	2
37150	宋佳	3	7	唐塔社区卫生服务中心		1	74	2	2	3		1000	2	1	1	2	2	2	2	2	2	2	2		唐塔社区卫生服务中心	2	1	1	1	1	2	1	2	2	1	公卫	1	2	2	2	2	2	2		0	2	5	2	2
37151	宋佳	3	7	唐塔社区卫生服务中心		1	71	2	2	1		1000	4	1	1	1	2	1	2	2	2	2	2		唐塔社区卫生服务中心	2	3	1	1	1	2	1	2	2	1	公卫	1	2	2	2	2	2	2		0	1	5	2	2
37152	宋佳	3	7	唐塔社区卫生服务中心		2	76	1	2	1		1000	4	2	2	2	2	2	2	2	2	2	2		唐塔社区卫生服务中心	2	1	1	1	1	2	1	2	2	1	公卫	1	2	2	2	2	2	2		0	3	5	2	3
37153	宋佳	3	7	唐塔社区卫生服务中心		1	71	1	2	1		1000	3	2	2	2	2	2	2	2	2	2	2		唐塔社区卫生服务中心	2	3	1	1	1	2	1	2	2	1	公卫	1	2	2	2	2	2	2		0	3	5	2	3
37154	宋佳	3	7	唐塔社区卫生服务中心		2	78	1	2	1		1000	2	1	1	1	2	2	2	2	2	2	2		唐塔社区卫生服务中心	2	2	1	1	1	2	1	2	2	1	公卫	1	2	2	2	2	2	2		0	2	2	2	2
37155	宋佳	3	7	唐塔社区卫生服务中心		2	70	1	4	1		1000	4	1	1	1	2	2	2	2	2	2	2		唐塔社区卫生服务中心	2	1	1	1	1	2	1	2	2	1	公卫	1	2	2	2	2	2	2		0	5	3	2	2
37156	宋佳	3	7	唐塔社区卫生服务中心		2	70	1	2	1		2000	4	1	2	1	2	2	2	2	2	2	2		唐塔社区卫生服务中心	2	2	1	1	1	2	1	2	2	1	公卫	1	2	2	2	2	2	2		0	4	4	2	2
37157	宋佳	3	7	唐塔社区卫生服务中心		1	69	1	2	1		2000	3	1	1	2	2	2	2	2	2	2	2		唐塔社区卫生服务中心	2	2	1	1	1	2	1	2	2	1	公卫	1	2	2	2	2	2	2		0	4	4	1	2
37158	宋佳	3	7	唐塔社区卫生服务中心		2	73	1	4	1		0	3	1	1	2	2	2	2	2	2	2	2		唐塔社区卫生服务中心	2	2	1	1	1	2	1	2	2	1	公卫	1	2	2	2	2	2	2		0	3	5	2	2
37159	宋佳	3	7	唐塔社区卫生服务中心		2	66	1	2	1		1000	5	1	1	1	2	2	2	2	2	2	2		唐塔社区卫生服务中心	2	2	1	1	1	2	1	2	2	1	公卫	1	2	2	2	2	2	2		0	5	5	2	2
37160	宋佳	3	7	唐塔社区卫生服务中心		2	66	1	2	1		1500	3	1	1	2	2	2	2	2	2	2	2		唐塔社区卫生服务中心	2	2	1	1	1	2	1	2	2	1	公卫	1	2	2	2	2	2	2		0	1	5	3	3
37161	宋佳	3	7	唐塔社区卫生服务中心		2	63	1	4	1		2000	3	1	2	2	2	1	2	2	2	2	2		唐塔社区卫生服务中心	2	2	1	1	1	2	1	2	2	1	公卫	1	2	2	2	2	2	2		0	1	4	2	1
37162	宋佳	3	7	唐塔社区卫生服务中心		1	55	3	2	1		3500	2	2	2	2	2	2	2	2	2	2	2		唐塔社区卫生服务中心	2	2	1	1	1	2	1	2	2	1	公卫	1	2	2	2	2	2	2		0	2	4	2	3
37163	宋佳	3	7	唐塔社区卫生服务中心		2	60	2	2	3		3000	2	1	1	2	2	2	2	2	2	2	2		唐塔社区卫生服务中心	2	2	1	1	1	2	1	2	2	1	公卫	1	2	2	2	2	2	2		0	2	5	1	1
37164	宋佳	3	7	唐塔社区卫生服务中心		1	52	3	2	1		4000	1	2	2	2	2	2	2	2	2	2	2		唐塔社区卫生服务中心	2	2	1	1	1	2	1	2	2	1	公卫	1	2	2	2	2	2	2		0	2	5	2	2
37164	宋佳	3	7	唐塔社区卫生服务中心		1	60	2	2	3		2000	2	2	2	2	2	2	2	2	2	2	2		唐塔社区卫生服务中心	2	2	1	1	1	2	1	2	2	1	公卫	1	2	2	2	2	2	2		0	2	4	1	2
37166	宋佳	3	7	唐塔社区卫生服务中心		1	55	3	2	1		3500	1	2	2	2	2	2	2	2	2	2	2		唐塔社区卫生服务中心	2	1	1	1	1	2	1	2	2	1	公卫	1	2	2	2	2	2	2		0	2	5	2	2
37167	宋佳	3	7	唐塔社区卫生服务中心		1	83	1	2	1		1000	2	1	1	2	2	2	2	2	2	2	2		唐塔社区卫生服务中心	2	3	1	1	1	2	1	2	2	1	公卫	1	2	2	2	2	2	2		0	2	5	2	1
37168	宋佳	3	7	唐塔社区卫生服务中心		2	60	1	2	1		1000	2	1	1	2	2	2	2	2	2	2	2		唐塔社区卫生服务中心	2	2	1	1	1	2	1	2	2	1	公卫	1	2	2	2	2	2	2		0	2	4	2	2
37169	宋佳	3	7	唐塔社区卫生服务中心		2	70	1	4	4	无业	0	3	2	2	2	2	2	2	2	2	2	2		唐塔社区卫生服务中心	2	4	1	1	1	2	1	2	2	1	公卫	1	2	2	2	2	2	2		0	0	5	3	3
37170	宋佳	3	7	唐塔社区卫生服务中心		2	75	1	2	1		200	4	1	1	1	2	1	2	2	2	2	2		唐塔社区卫生服务中心	2	2	1	1	1	2	1	2	2	1	公卫	1	2	2	2	2	2	2		0	2	5	1	2
37171	宋佳	3	7	唐塔社区卫生服务中心		2	72	1	2	1		500	3	1	1	2	2	2	2	2	2	2	2		唐塔社区卫生服务中心	2	2	1	1	1	2	1	2	2	1	公卫	1	2	2	2	2	2	2		0	0	5	1	1
37172	宋佳	3	7	唐塔社区卫生服务中心		1	80	3	2	1		100	3	1	2	1	2	2	2	2	2	2	2		唐塔社区卫生服务中心	2	2	1	1	1	2	1	2	2	1	公卫	1	2	2	2	2	2	2		0	1	5	1	1
37173	宋佳	3	7	唐塔社区卫生服务中心		2	59	2	2	1		200	3	1	1	2	2	2	2	2	2	2	2		唐塔社区卫生服务中心	2	2	1	1	1	2	1	2	2	1	公卫	1	2	2	2	2	2	2		0	0	5	1	1
37174	宋佳	3	7	唐塔社区卫生服务中心		1	76	1	2	1		1000	2	1	2	2	2	2	2	2	2	2	1	慢性支气管	唐塔社区卫生服务中心	2	2	1	1	1	2	1	2	2	1	公卫	1	2	2	2	2	2	2		0	2	2	2	2
37175	宋佳	3	7	唐塔社区卫生服务中心		2	66	1	2	1		800	4	1	1	2	2	1	2	2	2	2	2		唐塔社区卫生服务中心	2	2	1	1	1	2	1	2	2	1	公卫	1	2	2	2	2	2	2		0	1	5	2	2
37176	宋佳	3	7	唐塔社区卫生服务中心		2	45	2	2	1		0	1	1	1	2	2	2	2	2	2	2	2		唐塔社区卫生服务中心	2	1	1	1	1	2	1	2	2	1	公卫	1	2	2	2	2	2	2		0	2	2	1	1
37177	宋佳	3	7	唐塔社区卫生服务中心		2	73	1	4	1		0	3	1	1	2	2	2	2	2	2	2	2		唐塔社区卫生服务中心	2	3	1	1	1	2	1	2	2	1	公卫	1	2	2	2	2	2	2		0	0	5	1	1
37178	宋佳	3	7	唐塔社区卫生服务中心		2	72	1	2	4	无业	0	4	1	2	2	2	1	2	2	2	2	2		唐塔社区卫生服务中心	2	4	1	1	1	2	1	2	2	1	公卫	1	2	2	2	2	2	2		0	0	5	1	1
37179	宋佳	3	7	唐塔社区卫生服务中心		2	85	1	2	3		3000	3	1	1	2	2	1	2	2	2	2	2		唐塔社区卫生服务中心	2	3	1	1	1	2	1	2	2	1	公卫	1	2	2	2	2	2	2		0	0	5	1	1
37180	宋佳	3	7	唐塔社区卫生服务中心		2	65	1	2	1		1000	2	1	2	2	2	1	2	2	2	2	2		唐塔社区卫生服务中心	2	2	1	1	1	2	1	2	2	1	公卫	1	2	2	2	2	2	2		0	0	5	1	1
37181	宋佳	3	7	唐塔社区卫生服务中心		1	78	1	2	1		200	3	1	1	2	2	2	2	2	2	2	2		唐塔社区卫生服务中心	2	2	1	1	1	2	1	2	2	1	公卫	1	2	2	2	2	2	2		0	0	5	1	1
37182	宋佳	3	7	唐塔社区卫生服务中心		2	85	1	2	4	无业	100	3	2	2	2	2	2	2	2	2	2	2		唐塔社区卫生服务中心	2	3	1	1	1	2	1	2	2	1	公卫	1	2	2	2	2	2	2		0	1	5	3	3
37183	宋佳	3	7	唐塔社区卫生服务中心		1	79	1	4	4	无业	0	3	1	2	2	2	1	2	2	1	2	2		唐塔社区卫生服务中心	2	4	1	1	1	2	1	2	2	1	公卫	1	2	2	2	2	2	2		0	0	5	1	1
37184	宋佳	3	7	唐塔社区卫生服务中心		2	84	1	2	4	无业	100	4	1	2	2	2	1	2	2	2	2	2		唐塔社区卫生服务中心	2	4	1	1	1	2	1	2	2	1	公卫	1	2	2	2	2	2	2		0	0	5	1	1
37185	宋佳	3	7	唐塔社区卫生服务中心		2	75	1	4	1		0	3	1	2	2	2	1	2	2	2	2	2		唐塔社区卫生服务中心	2	3	1	1	1	2	1	2	2	1	公卫	1	2	2	2	2	2	2		0	0	5	2	2
37186	宋佳	3	7	唐塔社区卫生服务中心		1	73	2	2	1		500	4	1	1	2	2	2	2	2	2	2	2		唐塔社区卫生服务中心	2	3	1	1	1	2	1	2	2	1	公卫	1	2	2	2	2	2	2		0	2	5	2	2
37187	宋佳	3	7	唐塔社区卫生服务中心		2	63	1	2	4	无业	0	3	1	2	2	2	1	2	2	1	2	2		唐塔社区卫生服务中心	2	2	1	1	1	2	1	2	2	1	公卫	1	2	2	2	2	2	2		0	3	4	1	1
37188	宋佳	3	7	唐塔社区卫生服务中心		2	50	2	2	1		0	4	1	1	2	2	2	2	2	2	2	2		唐塔社区卫生服务中心	2	2	1	1	1	2	1	2	2	1	公卫	1	2	2	2	2	2	2		0	3	4	1	1
37189	宋佳	3	7	唐塔社区卫生服务中心		2	74	1	4	4	无业	1400	3	1	2	1	2	2	2	2	2	2	2		唐塔社区卫生服务中心	2	4	1	1	1	2	1	2	2	1	公卫	1	2	2	2	2	2	2		0	0	5	2	2
37190	宋佳	3	7	唐塔社区卫生服务中心		2	82	1	2	4		100	2	1	1	2	2	2	2	2	2	2	2		唐塔社区卫生服务中心	2	4	1	1	1	2	1	2	2	1	公卫	1	2	2	2	2	2	2		0	3	5	1	1
37191	宋佳	3	7	唐塔社区卫生服务中心		2	63	1	2	4		0	3	1	1	1	2	2	2	2	2	2	2		唐塔社区卫生服务中心	2	4	1	1	1	2	1	2	2	1	公卫	1	2	2	2	2	2	2		0	2	5	2	2
37192	宋佳	3	7	唐塔社区卫生服务中心		2	78	1	2	4		100	2	2	2	2	2	2	2	2	2	2	2		唐塔社区卫生服务中心	2	4	1	1	1	2	1	2	2	1	公卫	1	2	2	2	2	2	2		0	3	5	2	1
37193	宋佳	3	7	唐塔社区卫生服务中心		1	73	1	2	4		100	3	1	2	2	2	2	2	2	2	2	1	肾病	唐塔社区卫生服务中心	2	4	1	1	1	2	1	2	2	1	公卫	1	2	2	2	2	2	2		0	3	5	2	1
37194	宋佳	3	7	唐塔社区卫生服务中心		1	77	1	2	4		100	2	1	2	2	1	2	2	2	2	2	2		唐塔社区卫生服务中心	2	4	1	1	1	2	1	2	2	1	公卫	1	2	2	2	2	2	2		0	2	5	2	1
37195	宋佳	3	7	唐塔社区卫生服务中心		1	64	2	2	1		4000	2	1	1	2	2	2	2	2	2	2	2		唐塔社区卫生服务中心	2	2	1	1	1	2	1	2	2	1	公卫	1	2	2	2	2	2	2		0	7	5	1	2
37196	宋佳	3	7	唐塔社区卫生服务中心		2	67	1	4	4		100	3	1	1	1	2	2	2	2	2	2	2		唐塔社区卫生服务中心	2	4	1	1	1	2	1	2	2	1	公卫	1	2	2	2	2	2	2		0	2	5	1	1
37197	宋佳	3	7	唐塔社区卫生服务中心		1	74	1	2	1		142	2	2	2	2	2	2	2	2	2	2	2		唐塔社区卫生服务中心	2	2	1	1	1	2	1	2	2	1	公卫	1	2	2	2	2	2	2		0	0	5	1	2
37198	宋佳	3	7	唐塔社区卫生服务中心		2	20	1	2	1		100	1	2	2	2	2	2	2	2	2	2	2		唐塔社区卫生服务中心	2	4	1	1	1	2	1	2	2	1	公卫	1	2	2	2	2	2	2		0	3	5	1	2
37199	宋佳	3	7	唐塔社区卫生服务中心		2	68	2	2	4		100	2	1	1	2	2	2	2	2	2	2	1	冠心病	唐塔社区卫生服务中心	2	2	1	1	1	2	1	2	2	1	公卫	1	2	2	2	2	2	2		0	0	5	1	2
37200	宋佳	3	7	唐塔社区卫生服务中心		2	68	1	2	4		100	3	1	1	1	2	2	2	2	2	2	1	冠心病	唐塔社区卫生服务中心	2	4	1	1	1	2	1	2	2	1	公卫	1	2	2	2	2	2	2		0	3	5	1	1
37201	宋佳	3	7	唐塔社区卫生服务中心		1	66	2	2	4		100	2	1	2	1	2	2	2	2	2	2	2		唐塔社区卫生服务中心	2	4	1	1	1	2	1	2	2	1	公卫	1	2	2	2	2	2	2		0	4	5	2	2
37202	宋佳	3	7	唐塔社区卫生服务中心		2	75	1	2	4		100	3	1	1	2	2	2	2	2	2	2	2		唐塔社区卫生服务中心	2	4	1	1	1	2	1	2	2	1	公卫	1	2	2	2	2	2	2		0	1	5	2	1
37203	孟文奇	3	7		随官屯镇卫生院	2	39	2	2	4	无业	0	2	2	2	2	2	2	2	2	2	2	2		随官屯镇卫生院	1	2	1	1	1	1	2	2	2	1	公卫人员、乡村医生	1	2	2	2	2	2	2		0	5	5	1	2
37204	孟文奇	3	7		随官屯镇卫生院	1	25	2	1	1		5500	1	2	2	2	2	2	2	2	2	2	2		随官屯镇卫生院	1	3	1	1	1	1	2	2	2	1	公卫人员、乡村医生	1	2	2	2	2	2	2		0	1	3	1	3
37205	孟文奇	3	7		随官屯镇卫生院	2	33	2	2	1		3000	1	2	2	2	2	2	2	2	2	2	2		随官屯镇卫生院	1	2	1	1	1	1	2	2	2	1	公卫人员、乡村医生	1	2	2	2	2	2	2		0	2	5	1	2
37206	孟文奇	3	7		随官屯镇卫生院	2	32	3	2	1		2500	1	2	2	2	2	2	2	2	2	2	2		随官屯镇卫生院	1	1	1	1	1	1	2	2	2	1	公卫人员、乡村医生	1	2	2	2	2	2	2		0	0	5	1	1
37207	孟文奇	3	7		随官屯镇卫生院	2	52	1	2	4	无业	0	1	2	2	2	2	2	2	2	2	2	2		随官屯镇卫生院	1	3	1	1	1	1	2	2	2	1	公卫人员、乡村医生	1	2	2	2	2	2	2		0	1	5	1	2
37208	孟文奇	3	7		随官屯镇卫生院	2	74	1	2	4	无业	0	2	1	2	2	2	2	2	2	1	2	2		随官屯镇卫生院	1	3	1	1	1	1	2	2	2	1	公卫人员、乡村医生	1	2	2	2	2	2	2		0	1	5	1	1
37209	孟文奇	3	7		随官屯镇卫生院	2	30	2	2	4	无业	0	1	2	2	2	2	2	2	2	2	2	2		随官屯镇卫生院	1	1	1	1	1	1	2	2	2	1	公卫人员、乡村医生	1	2	2	2	2	2	2		0	1	5	2	2
37210	孟文奇	3	7		随官屯镇卫生院	2	50	1	2	4	自由职业	1500	1	2	2	2	2	2	2	2	2	2	2		随官屯镇卫生院	1	2	1	1	1	1	2	2	2	1	公卫人员、乡村医生	1	2	2	2	2	2	2		0	2	5	1	1
37211	孟文奇	3	7		随官屯镇卫生院	1	48	1	2	4	自由职业	6000	2	1	1	2	2	2	2	2	2	2	2		随官屯镇卫生院	1	2	1	1	1	1	2	2	2	1	公卫人员、乡村医生	1	2	2	2	2	2	2		0	2	5	3	2
37212	孟文奇	3	7		随官屯镇卫生院	1	40	1	3	4	无业	0	4	1	2	2	2	2	2	2	2	1	2		随官屯镇卫生院	1	2	1	1	1	1	2	2	2	1	公卫人员、乡村医生	1	2	2	2	2	2	2		0	1	5	1	1
37213	孟文奇	3	7		随官屯镇卫生院	2	58	1	2	4	无业	500	1	2	2	2	2	2	2	2	2	2	2		随官屯镇卫生院	1	4	1	1	1	1	2	2	2	1	公卫人员、乡村医生	1	2	2	2	2	2	2		0	1	5	1	1
37214	孟文奇	3	7		随官屯镇卫生院	2	65	1	2	4	无业	0	2	1	1	2	2	2	2	2	2	2	2		随官屯镇卫生院	1	2	2	1	1	1	2	2	2	1	公卫人员、乡村医生	1	2	2	2	2	2	2		0	0	5	2	2
37215	孟文奇	3	7		随官屯镇卫生院	1	80	1	4	4	无业	0	4	1	1	1	2	2	2	2	2	2	2		随官屯镇卫生院	1	3	2	1	1	1	2	2	2	1	公卫人员、乡村医生	1	2	2	2	2	2	2		0	2	5	1	2
37216	孟文奇	3	7		随官屯镇卫生院	1	16	3	1	2		0	2	2	2	2	2	2	2	2	2	2	2		随官屯镇卫生院	1	3	2	1	1	1	2	2	2	1	公卫人员、乡村医生	1	2	2	2	2	2	2		0	3	2	2	2
37217	孟文奇	3	7		随官屯镇卫生院	1	81	2	2	4	无业	0	2	2	2	2	2	2	2	2	2	2	2		随官屯镇卫生院	1	3	2	1	1	1	2	2	2	1	公卫人员、乡村医生	1	2	2	2	2	2	2		0	0	5	2	2
37218	孟文奇	3	7		随官屯镇卫生院	2	68	1	2	4	无业	0	2	1	1	2	2	2	2	2	2	2	2		随官屯镇卫生院	1	2	2	1	1	1	2	2	2	1	公卫人员、乡村医生	1	2	2	2	2	2	2		0	1	5	2	2
37219	孟文奇	3	7		随官屯镇卫生院	2	74	1	2	4	无业	0	3	1	1	2	2	2	2	2	2	2	2		随官屯镇卫生院	1	2	2	1	1	1	2	2	2	1	公卫人员、乡村医生	1	2	2	2	2	2	2		0	0	5	2	2
37220	孟文奇	3	7		随官屯镇卫生院	1	74	1	2	4	无业	0	4	1	2	1	2	2	2	2	2	2	2		随官屯镇卫生院	1	3	1	1	1	1	2	2	2	1	公卫人员、乡村医生	1	2	2	2	2	2	2		0	0	5	2	2
37221	孟文奇	3	7		随官屯镇卫生院	2	70	1	2	4	无业	0	3	1	1	2	2	2	2	2	2	2	2		随官屯镇卫生院	1	2	1	1	1	1	2	2	2	1	公卫人员、乡村医生	1	2	2	2	2	2	2		0	2	5	2	2
37222	孟文奇	3	7		随官屯镇卫生院	1	70	1	2	3		2000	2	2	2	2	2	2	2	2	2	2	2		随官屯镇卫生院	1	2	1	1	1	1	2	2	2	1	公卫人员、乡村医生	1	2	2	2	2	2	2		0	0	5	2	2
37223	孟文奇	3	7		随官屯镇卫生院	2	39	3	2	1		2000	2	2	2	2	2	2	2	2	2	2	2		随官屯镇卫生院	1	1	1	1	1	1	2	2	2	1	公卫人员、乡村医生	1	2	2	2	2	2	2		0	0	5	1	1
37224	孟文奇	3	7		随官屯镇卫生院	2	78	1	4	4	无业	0	2	1	1	2	2	2	2	2	2	2	2		随官屯镇卫生院	1	4	2	1	1	1	2	2	2	1	公卫人员、乡村医生	1	2	2	2	2	2	2		0	1	5	1	2
37225	孟文奇	3	7		随官屯镇卫生院	2	50	2	2	4	自由职业	3000	2	2	2	2	2	2	2	2	2	2	2		随官屯镇卫生院	1	2	2	1	1	1	2	2	2	1	公卫人员、乡村医生	1	2	2	2	2	2	2		0	2	5	2	2
37226	孟文奇	3	7		随官屯镇卫生院	2	69	1	2	4	无业	0	3	1	1	2	2	2	2	2	2	2	2		随官屯镇卫生院	1	2	1	1	1	1	2	2	2	1	公卫人员、乡村医生	1	2	2	2	2	2	2		0	3	5	1	1
37227	孟文奇	3	7		随官屯镇卫生院	1	48	3	2	1		2000	2	2	2	2	2	2	2	2	2	2	2		随官屯镇卫生院	1	1	1	1	1	1	2	2	2	1	公卫人员、乡村医生	1	2	2	2	2	2	2		0	0	5	1	1
37228	孟文奇	3	7		随官屯镇卫生院	2	74	1	2	4	无业	0	4	1	1	2	2	2	2	2	2	2	2		随官屯镇卫生院	1	3	2	1	1	1	2	2	2	1	公卫人员、乡村医生	1	2	2	2	2	2	2		0	3	5	2	2
37229	孟文奇	3	7		随官屯镇卫生院	1	52	3	2	1		2000	2	2	2	2	2	2	2	2	2	2	2		随官屯镇卫生院	1	1	1	1	1	1	2	2	2	1	公卫人员、乡村医生	1	2	2	2	2	2	2		0	0	5	1	1
37230	孟文奇	3	7		随官屯镇卫生院	2	43	1	2	1		3000	2	2	2	2	2	2	2	2	2	2	2		随官屯镇卫生院	1	2	2	1	1	1	2	2	2	1	公卫人员、乡村医生	1	2	2	2	2	2	2		0	3	5	2	2
37231	孟文奇	3	7		随官屯镇卫生院	2	58	1	2	1		200	3	1	2	2	2	2	2	2	1	2	2		随官屯镇卫生院	1	2	1	1	1	1	2	2	2	1	公卫人员、乡村医生	2	1	2	2	2	2	2		0	3	5	1	1
37232	孟文奇	3	7		随官屯镇卫生院	2	83	1	2	1		120	2	2	2	2	2	2	2	2	2	2	2		随官屯镇卫生院	1	2	1	1	1	1	2	2	2	1	公卫人员、乡村医生	2	1	2	2	2	2	2		0	0	5	1	1
37233	孟文奇	3	7		随官屯镇卫生院	2	73	1	2	1		120	2	1	1	2	1	2	2	2	2	2	2		随官屯镇卫生院	1	2	1	1	1	1	2	2	2	1	公卫人员、乡村医生	2	1	2	2	2	2	2		0	3	5	1	1
37234	孟文奇	3	7		随官屯镇卫生院	2	78	1	2	1		120	3	1	1	2	2	2	2	2	2	2	2		随官屯镇卫生院	1	2	1	1	1	1	2	2	2	1	公卫人员、乡村医生	2	1	2	2	2	2	2		0	3	5	1	1
37235	孟文奇	3	7		随官屯镇卫生院	2	69	1	2	1		100	4	1	1	2	2	2	2	2	1	2	2		随官屯镇卫生院	1	2	1	1	1	1	2	2	2	1	公卫人员、乡村医生	2	1	2	2	2	2	2		0	3	5	1	1
37236	孟文奇	3	7		随官屯镇卫生院	2	57	1	2	1		120	3	1	1	1	1	2	2	2	2	2	2		随官屯镇卫生院	1	2	1	1	1	1	2	2	2	1	公卫人员、乡村医生	2	1	2	2	2	2	2		0	3	5	1	1
37237	孟文奇	3	7		随官屯镇卫生院	1	70	2	2	1		2000	4	1	1	2	2	2	2	1	2	2	2		随官屯镇卫生院	1	2	1	1	1	1	2	2	2	1	公卫人员、乡村医生	2	1	2	2	2	2	2		0	1	5	1	1
37238	孟文奇	3	7		随官屯镇卫生院	2	67	2	2	1		1000	3	1	1	2	2	2	2	2	2	2	2		随官屯镇卫生院	1	3	1	1	1	1	2	2	2	1	公卫人员、乡村医生	2	1	2	2	2	2	2		0	2	5	1	1
37239	孟文奇	3	7		随官屯镇卫生院	2	73	1	2	1		100	2	1	2	2	2	1	2	2	2	2	2		随官屯镇卫生院	1	3	1	1	1	1	2	2	2	1	公卫人员、乡村医生	2	1	2	2	2	2	2		0	2	5	1	1
37240	孟文奇	3	7		随官屯镇卫生院	1	79	1	2	1		100	3	1	1	2	2	2	2	2	2	2	2		随官屯镇卫生院	1	2	1	1	1	1	2	2	2	1	公卫人员、乡村医生	2	1	2	2	2	2	2		0	2	5	1	1
37241	孟文奇	3	7		随官屯镇卫生院	1	65	1	2	1		100	1	2	2	2	2	2	2	2	2	2	2		随官屯镇卫生院	1	2	1	1	1	1	2	2	2	1	公卫人员、乡村医生	2	1	2	2	2	2	2		0	0	5	1	1
37242	孟文奇	3	7		随官屯镇卫生院	2	64	1	2	1		130	3	2	2	2	2	2	2	2	2	2	2		随官屯镇卫生院	1	2	1	1	1	1	2	2	2	1	公卫人员、乡村医生	2	1	2	2	2	2	2		0	0	5	1	1
37243	孟文奇	3	7		随官屯镇卫生院	2	66	1	2	1		120	3	1	2	1	2	2	2	2	2	2	2		随官屯镇卫生院	1	2	1	1	1	1	2	2	2	1	公卫人员、乡村医生	2	1	2	2	2	2	2		0	3	5	1	1
37244	孟文奇	3	7		随官屯镇卫生院	1	42	3	2	1		2800	2	2	2	2	2	2	2	2	2	2	2		随官屯镇卫生院	1	1	1	1	1	1	2	2	2	1	公卫人员、乡村医生	1	2	2	2	2	2	2		0	0	4	1	1
37245	孟文奇	3	7		随官屯镇卫生院	2	55	1	2	1		600	2	2	2	2	2	2	2	2	2	2	2		随官屯镇卫生院	1	3	1	1	1	1	2	2	2	1	公卫人员、乡村医生	1	2	2	2	2	2	2		0	4	5	1	1
37246	孟文奇	3	7		随官屯镇卫生院	1	78	1	4	1		1000	2	2	2	2	2	2	2	2	2	2	2		随官屯镇卫生院	1	2	1	1	1	1	2	2	2	1	公卫人员、乡村医生	2	1	2	2	2	2	2		0	0	5	1	1
37247	孟文奇	3	7		随官屯镇卫生院	1	50	3	2	1		2000	2	1	1	2	2	2	2	1	2	2	2		随官屯镇卫生院	1	2	1	1	1	1	2	2	2	1	公卫人员、乡村医生	1	2	2	2	2	2	2		0	0	5	1	1
37248	孟文奇	3	7		随官屯镇卫生院	2	72	1	2	3		0	4	1	2	2	2	1	2	1	2	2	2		随官屯镇卫生院	1	2	1	1	1	1	2	2	2	1	公卫人员、乡村医生	1	2	2	2	2	2	2		0	6	5	2	2
37249	孟文奇	3	7		随官屯镇卫生院	2	72	1	2	4	无业	0	2	2	2	2	2	2	2	2	2	2	2		随官屯镇卫生院	1	2	1	1	1	1	2	2	2	1	公卫人员、乡村医生	1	2	2	2	2	2	2		0	2	5	2	2
37250	孟文奇	3	7		随官屯镇卫生院	2	68	1	4	3		0	4	1	2	2	1	1	2	2	2	2	2		随官屯镇卫生院	1	1	1	1	1	1	2	2	2	1	公卫人员、乡村医生	1	2	2	2	2	2	2		0	1	5	2	1
37251	孟文奇	3	7		随官屯镇卫生院	1	50	1	2	1		600	1	2	2	2	2	2	2	2	2	2	2		随官屯镇卫生院	1	4	1	1	1	1	2	2	2	1	公卫人员、乡村医生	1	2	2	2	2	2	2		0	0	5	2	2
37252	孟文奇	3	7		随官屯镇卫生院	2	73	1	2	3		120	4	1	2	2	2	1	2	2	2	2	1		随官屯镇卫生院	1	2	1	1	1	1	2	2	2	1	公卫人员、乡村医生	1	2	2	2	2	2	2		0	2	5	2	3
37253	孟文奇	3	7		随官屯镇卫生院	2	45	1	2	1		4000	2	2	2	2	2	2	2	2	2	2	2		随官屯镇卫生院	1	2	1	1	1	1	2	2	2	1	公卫人员、乡村医生	1	2	2	2	2	2	2		0	2	5	2	2
37254	孟文奇	3	7		随官屯镇卫生院	1	55	2	2	1		300	2	2	2	2	2	2	2	2	2	2	2		随官屯镇卫生院	1	2	1	1	1	1	2	2	2	1	公卫人员、乡村医生	1	2	2	2	2	2	2		0	1	5	2	1
37255	孟文奇	3	7		随官屯镇卫生院	2	55	2	2	1		200	2	2	2	2	2	2	2	2	2	2	2		随官屯镇卫生院	1	2	1	1	1	1	2	2	2	1	公卫人员、乡村医生	1	2	2	2	2	2	2		0	0	5	2	1
37256	孟文奇	3	7		随官屯镇卫生院	2	64	1	2	4	无业	0	2	1	1	2	2	2	2	2	2	2	2		随官屯镇卫生院	1	3	1	1	1	1	2	2	2	1	公卫人员、乡村医生	1	2	2	2	2	2	2		0	0	5	1	2
37257	孟文奇	3	7		随官屯镇卫生院	1	72	1	2	4	无业	0	4	1	2	1	2	1	2	1	2	2	2		随官屯镇卫生院	1	2	1	1	1	1	2	2	2	1	公卫人员、乡村医生	1	2	2	2	2	2	2		0	5	5	2	2
37258	孟文奇	3	7		随官屯镇卫生院	1	72	1	2	1		600	5	1	2	2	2	1	2	2	2	2	2		随官屯镇卫生院	1	4	1	1	1	1	2	2	2	1	公卫人员、乡村医生	1	2	2	2	2	2	2		0	3	5	2	2
37259	孟文奇	3	7		随官屯镇卫生院	1	53	1	2	1		4000	2	2	2	2	2	2	2	2	2	2	2		随官屯镇卫生院	1	1	1	1	1	1	2	2	2	1	公卫人员、乡村医生	1	2	2	2	2	2	2		0	2	5	2	1
37260	孟文奇	3	7		随官屯镇卫生院	1	72	1	2	1		600	4	1	2	2	2	2	2	2	2	1	2		随官屯镇卫生院	1	2	1	1	1	1	2	2	2	1	公卫人员、乡村医生	1	2	2	2	2	2	2		0	2	5	2	2
37261	孟文奇	3	7		随官屯镇卫生院	1	76	1	2	1		300	4	1	2	2	2	2	2	2	2	1	2		随官屯镇卫生院	1	1	1	1	1	1	2	2	2	1	公卫人员、乡村医生	1	2	2	2	2	2	2		0	2	5	2	2
37262	孟文奇	3	7		随官屯镇卫生院	1	75	1	2	1		300	4	1	2	2	2	2	2	2	2	1	2		随官屯镇卫生院	1	2	1	1	1	1	2	2	2	1	公卫人员、乡村医生	1	2	2	2	2	2	2		0	2	5	2	3
37263	孟文奇	3	7		玉皇庙卫生院	2	80	1	2	3		2000	2	2	2	2	2	2	2	2	2	2	2		玉皇庙卫生院	1	3	1	1	1	2	2	2	2	1	公卫人员、乡村医生	1	2	2	2	2	2	2		0	0	2	2	1
37264	孟文奇	3	7		玉皇庙卫生院	2	77	1	4	1		1000	3	1	1	2	2	2	2	2	2	2	2		玉皇庙卫生院	1	3	1	1	1	2	2	2	2	1	公卫人员、乡村医生	1	2	2	2	2	2	2		0	2	4	2	2
37265	孟文奇	3	7		玉皇庙卫生院	1	68	1	2	1		1000	2	2	2	2	2	2	2	2	2	2	2		玉皇庙卫生院	1	2	1	1	1	2	2	2	2	1	公卫人员、乡村医生	1	2	2	2	2	2	2		0	0	3	2	1
37266	孟文奇	3	7		玉皇庙卫生院	2	75	2	2	1		2000	3	1	1	2	2	2	2	2	2	2	2		玉皇庙卫生院	1	2	1	1	1	2	2	2	2	1	公卫人员、乡村医生	1	2	2	2	2	2	2		0	3	4	2	2
37267	孟文奇	3	7		玉皇庙卫生院	2	79	1	2	1		1500	1	2	2	2	2	2	2	2	2	2	2		玉皇庙卫生院	1	2	1	1	1	2	2	2	2	1	公卫人员、乡村医生	1	2	2	2	2	2	2		0	1	5	2	2
37268	孟文奇	3	7		玉皇庙卫生院	2	71	1	4	1		1000	2	1	1	2	2	2	2	2	2	2	2		玉皇庙卫生院	1	2	1	1	1	2	2	2	2	1	公卫人员、乡村医生	1	2	2	2	2	2	2		0	2	5	2	2
37269	孟文奇	3	7		玉皇庙卫生院	2	83	1	4	3		550	2	1	1	2	2	2	2	2	2	2	2		玉皇庙卫生院	1	2	1	1	1	2	2	2	2	1	公卫人员、乡村医生	1	2	2	2	2	2	2		0	4	5	2	2
37270	孟文奇	3	7		玉皇庙卫生院	2	68	1	2	1		2000	3	1	1	2	2	2	2	2	2	2	2		玉皇庙卫生院	1	2	1	1	1	2	2	2	2	1	公卫人员、乡村医生	1	2	2	2	2	2	2		0	1	5	2	2
37271	孟文奇	3	7		玉皇庙卫生院	2	68	1	4	1		800	2	1	1	2	2	2	2	2	2	2	2		玉皇庙卫生院	1	2	1	1	1	2	2	2	2	1	公卫人员、乡村医生	1	2	2	2	2	2	2		0	3	4	2	1
37272	孟文奇	3	7		玉皇庙卫生院	1	67	2	2	1		500	2	2	2	2	2	2	2	2	2	2	2		玉皇庙卫生院	1	2	1	1	1	2	2	2	2	1	公卫人员、乡村医生	1	2	2	2	2	2	2		0	0	1	2	2
37273	孟文奇	3	7		玉皇庙卫生院	2	68	1	2	1		800	2	1	1	2	2	2	2	2	2	2	2		玉皇庙卫生院	1	1	1	1	1	2	2	2	2	1	公卫人员、乡村医生	1	2	2	2	2	2	2		0	3	5	1	2
37274	孟文奇	3	7		玉皇庙卫生院	1	58	3	2	1		500	1	2	2	2	2	2	2	2	2	2	2		玉皇庙卫生院	1	1	1	1	1	2	2	2	2	1	公卫人员、乡村医生	1	2	2	2	2	2	2		0	0	5	1	1
37275	孟文奇	3	7		玉皇庙卫生院	1	52	2	2	1		4000	2	2	2	2	2	2	2	2	2	2	2		玉皇庙卫生院	1	2	1	1	1	2	2	2	2	1	公卫人员、乡村医生	1	2	2	2	2	2	2		0	1	5	1	1
37276	孟文奇	3	7		玉皇庙卫生院	1	51	1	2	4	自由职业	2500	1	2	2	2	2	2	2	2	2	2	2		玉皇庙卫生院	1	3	1	1	1	2	2	2	2	1	公卫人员、乡村医生	1	2	2	2	2	2	2		0	0	3	2	2
37277	孟文奇	3	7		玉皇庙卫生院	1	54	1	2	1		2000	2	2	2	2	2	2	2	2	2	2	2		玉皇庙卫生院	1	4	1	1	1	2	2	2	2	1	公卫人员、乡村医生	1	2	2	2	2	2	2		0	1	1	2	2
37278	孟文奇	3	7		玉皇庙卫生院	2	86	1	2	1		1000	3	1	1	1	2	2	2	2	1	2	2		玉皇庙卫生院	1	3	1	1	1	2	2	2	2	1	公卫人员、乡村医生	1	2	2	2	2	2	2		0	0	5	3	3
37279	孟文奇	3	7		玉皇庙卫生院	1	55	1	2	1		4000	1	2	2	2	2	2	2	2	2	2	2		玉皇庙卫生院	1	2	1	1	1	2	2	2	2	1	公卫人员、乡村医生	1	2	2	2	2	2	2		0	1	3	1	1
37280	孟文奇	3	7		玉皇庙卫生院	2	78	1	2	1		100	4	1	1	1	2	2	2	2	2	2	2		玉皇庙卫生院	1	2	1	1	1	2	2	2	2	1	公卫人员、乡村医生	1	2	2	2	2	2	2		0	0	5	1	1
37281	孟文奇	3	7		玉皇庙卫生院	2	57	1	2	1		2000	1	2	2	2	2	2	2	2	2	2	2		玉皇庙卫生院	1	2	1	1	1	2	2	2	2	1	公卫人员、乡村医生	1	2	2	2	2	2	2		0	0	5	1	1
37282	孟文奇	3	7		玉皇庙卫生院	2	53	2	2	1		2000	1	2	2	2	2	2	2	2	2	2	2		玉皇庙卫生院	1	2	1	1	1	2	2	2	2	1	公卫人员、乡村医生	1	2	2	2	2	2	2		0	0	5	1	1
37283	孟文奇	3	7		玉皇庙卫生院	1	70	2	2	1		500	1	2	2	2	2	2	2	2	2	2	2		玉皇庙卫生院	1	1	1	1	1	2	2	2	2	1	公卫人员、乡村医生	1	2	2	2	2	2	2		0	1	5	1	1
37284	孟文奇	3	7		玉皇庙卫生院	2	57	1	2	1		700	4	1	2	2	2	2	1	2	2	2	2		玉皇庙卫生院	1	4	1	1	1	2	2	2	2	1	公卫人员、乡村医生	1	2	2	2	2	2	2		0	1	5	3	3
37285	孟文奇	3	7		玉皇庙卫生院	2	79	1	4	1		1000	3	1	2	2	1	2	2	2	2	2	2		玉皇庙卫生院	1	2	1	1	1	2	2	2	2	1	公卫人员、乡村医生	1	2	2	2	2	2	2		0	1	5	2	2
37286	孟文奇	3	7		玉皇庙卫生院	2	63	1	2	1		500	2	1	2	1	2	2	2	2	2	2	2		玉皇庙卫生院	1	3	1	1	1	2	2	2	2	1	公卫人员、乡村医生	1	2	2	2	2	2	2		0	1	3	1	2
37287	孟文奇	3	7		玉皇庙卫生院	2	44	1	2	1		1000	2	2	2	2	2	2	2	2	2	2	2		玉皇庙卫生院	1	5	1	1	1	2	2	2	2	1	公卫人员、乡村医生	1	2	2	2	2	2	2		0	1	3	2	1
37288	孟文奇	3	7		玉皇庙卫生院	1	52	1	2	1		4000	2	2	2	2	2	2	2	2	2	2	2		玉皇庙卫生院	1	3	1	1	1	2	2	2	2	1	公卫人员、乡村医生	1	2	2	2	2	2	2		0	0	2	1	1
37289	孟文奇	3	7		玉皇庙卫生院	1	39	4	2	1		3000	1	2	2	2	2	2	2	2	2	2	2		玉皇庙卫生院	1	4	1	1	1	2	2	2	2	1	公卫人员、乡村医生	1	2	2	2	2	2	2		0	1	5	2	1
37290	孟文奇	3	7		玉皇庙卫生院	1	44	1	2	4	建筑人员	5000	2	2	2	2	2	2	2	2	2	2	2		玉皇庙卫生院	1	5	1	1	1	2	2	2	2	1	公卫人员、乡村医生	1	2	2	2	2	2	2		0	1	3	2	3
37291	孟文奇	3	7		玉皇庙卫生院	2	25	3	2	1		3000	1	2	2	2	2	2	2	2	2	2	2		玉皇庙卫生院	1	2	1	1	1	2	2	2	2	1	公卫人员、乡村医生	1	2	2	2	2	2	2		0	3	2	2	1
37292	孟文奇	3	7		玉皇庙卫生院	1	37	3	2	1		3000	2	2	2	2	2	2	2	2	2	2	2		玉皇庙卫生院	1	3	1	1	1	2	2	2	2	1	公卫人员、乡村医生	1	2	2	2	2	2	2		0	1	5	2	1
37293	孟文奇	3	7		玉皇庙卫生院	1	54	2	2	1		2000	2	1	1	2	2	2	2	2	2	2	2		玉皇庙卫生院	1	5	1	1	1	2	2	2	2	1	公卫人员、乡村医生	1	2	2	2	2	2	2		0	2	5	3	1
37294	孟文奇	3	7		玉皇庙卫生院	1	28	4	2	4	自由职业	7000	3	2	2	2	2	2	2	2	2	2	2		玉皇庙卫生院	1	3	1	1	1	2	2	2	2	1	公卫人员、乡村医生	1	2	2	2	2	2	2		0	1	1	1	1
37295	孟文奇	3	7		玉皇庙卫生院	1	28	2	2	1		10000	1	2	2	2	2	2	2	2	2	2	2		玉皇庙卫生院	1	4	1	1	1	2	2	2	2	1	公卫人员、乡村医生	1	2	2	2	2	2	2		0	1	3	2	1
37296	孟文奇	3	7		玉皇庙卫生院	2	38	2	2	1		1000	1	2	2	2	2	2	2	2	2	2	2		玉皇庙卫生院	1	2	1	1	1	2	2	2	2	1	公卫人员、乡村医生	1	2	2	2	2	2	2		0	1	5	2	2
37297	孟文奇	3	7		玉皇庙卫生院	2	49	1	2	1		2000	1	2	2	2	2	2	2	2	2	2	2		玉皇庙卫生院	1	5	1	1	1	2	2	2	2	1	公卫人员、乡村医生	1	2	2	2	2	2	2		0	1	4	2	1
37298	孟文奇	3	7		玉皇庙卫生院	1	24	2	2	1		8000	1	2	2	2	2	2	2	2	2	2	2		玉皇庙卫生院	1	5	1	1	1	2	2	2	2	1	公卫人员、乡村医生	1	2	2	2	2	2	2		0	1	4	1	1
37299	孟文奇	3	7		玉皇庙卫生院	2	85	1	4	1		200	2	1	1	2	2	2	2	2	2	2	2		玉皇庙卫生院	1	4	1	1	1	2	2	2	2	1	公卫人员、乡村医生	1	2	2	2	2	2	2		0	2	5	1	1
37300	孟文奇	3	7		玉皇庙卫生院	1	53	1	2	3		2000	3	1	2	2	2	2	2	2	1	2	2		玉皇庙卫生院	1	2	1	1	1	2	2	2	2	1	公卫人员、乡村医生	1	2	2	2	2	2	2		0	2	5	1	1
37301	孟文奇	3	7		玉皇庙卫生院	2	69	1	2	1		200	2	1	1	2	2	2	2	2	2	2	1	颈椎病	玉皇庙卫生院	1	4	1	1	1	2	2	2	2	1	公卫人员、乡村医生	1	2	2	2	2	2	2		0	1	5	1	1
37302	孟文奇	3	7		玉皇庙卫生院	2	66	1	4	1		200	2	1	2	2	2	2	2	2	1	2	2		玉皇庙卫生院	1	1	1	1	1	2	2	2	2	1	公卫人员、乡村医生	1	2	2	2	2	2	2		0	1	2	1	1
37303	孟文奇	3	7		玉皇庙卫生院	2	56	1	2	1		200	1	2	2	2	2	2	2	2	2	2	2		玉皇庙卫生院	1	3	1	1	1	2	2	2	2	1	公卫人员、乡村医生	1	2	2	2	2	2	2		0	0	5	1	2
37304	孟文奇	3	7		玉皇庙卫生院	1	75	1	2	1		4000	1	2	2	2	2	2	2	2	2	2	2		玉皇庙卫生院	1	4	1	1	1	2	2	2	2	1	公卫人员、乡村医生	1	2	2	2	2	2	2		0	2	3	1	1
37305	孟文奇	3	7		玉皇庙卫生院	2	75	2	2	1		300	2	2	2	2	2	2	2	2	2	2	2		玉皇庙卫生院	1	2	1	1	1	2	2	2	2	1	公卫人员、乡村医生	1	2	2	2	2	2	2		0	0	5	1	1
37306	孟文奇	3	7		玉皇庙卫生院	2	74	1	2	1		300	2	1	1	2	1	2	2	2	2	2	2		玉皇庙卫生院	1	2	1	1	1	2	2	2	2	1	公卫人员、乡村医生	1	2	2	2	2	2	2		0	2	5	1	2
37307	孟文奇	3	7		玉皇庙卫生院	2	75	1	4	4	无业	0	3	1	1	2	2	2	2	2	2	2	2		玉皇庙卫生院	1	3	1	1	1	2	2	2	2	1	公卫人员、乡村医生	1	2	2	2	2	2	2		0	3	5	1	1
37308	孟文奇	3	7		玉皇庙卫生院	1	53	1	2	1		2000	2	2	2	2	2	2	2	2	2	2	2		玉皇庙卫生院	1	5	1	1	1	2	2	2	2	1	公卫人员、乡村医生	1	2	2	2	2	2	2		0	1	5	2	2
37309	孟文奇	3	7		李集镇中心卫生院	1	25	4	1	1		3000	1	2	2	2	2	2	2	2	2	2	2		李集镇中心卫生院	1	3	1	1	1	1	2	2	2	1	家医助理（乡村医生承担）	1	2	2	2	2	2	2		0	1	2	2	2
37310	孟文奇	3	7		李集镇中心卫生院	2	42	3	2	1		4000	2	1	1	2	2	2	2	2	2	2	2		李集镇中心卫生院	1	2	1	1	1	1	2	2	2	1	家医助理（乡村医生承担）	1	2	2	2	2	2	2		0	2	4	2	2
37311	孟文奇	3	7		李集镇中心卫生院	1	28	4	2	1		3000	2	2	2	2	2	2	2	2	2	2	2		李集镇中心卫生院	1	2	1	1	1	1	2	2	2	1	家医助理（乡村医生承担）	1	2	2	2	2	2	2		0	3	3	1	1
37312	孟文奇	3	7		李集镇中心卫生院	1	32	3	2	1		3000	1	2	2	2	2	2	2	2	2	2	2		李集镇中心卫生院	1	2	1	1	1	1	2	2	2	1	家医助理（乡村医生承担）	1	2	2	2	2	2	2		0	1	2	2	2
37313	孟文奇	3	7		李集镇中心卫生院	1	58	2	2	1		2500	1	2	2	2	2	2	2	2	2	2	2		李集镇中心卫生院	1	2	1	1	1	1	2	2	2	1	家医助理（乡村医生承担）	1	2	2	2	2	2	2		0	1	5	2	2
37314	孟文奇	3	7		李集镇中心卫生院	1	37	4	2	1		3500	1	2	2	2	2	2	2	2	2	2	2		李集镇中心卫生院	1	2	1	1	1	1	2	2	2	1	家医助理（乡村医生承担）	1	2	2	2	2	2	2		0	2	3	2	2
37315	孟文奇	3	7		李集镇中心卫生院	2	38	3	2	1		3000	2	2	2	2	2	2	2	2	2	2	2		李集镇中心卫生院	1	2	1	1	1	1	2	2	2	1	家医助理（乡村医生承担）	1	2	2	2	2	2	2		0	2	3	2	2
37316	孟文奇	3	7		李集镇中心卫生院	2	63	1	2	1		300	1	2	2	2	2	2	2	2	2	2	2		李集镇中心卫生院	1	2	1	1	1	1	2	2	2	1	家医助理（乡村医生承担）	1	2	2	2	2	2	2		0	1	1	2	2
37317	孟文奇	3	7		李集镇中心卫生院	2	57	1	2	1		2000	3	1	1	2	2	2	2	2	2	2	2		李集镇中心卫生院	1	3	1	1	1	1	2	2	2	1	家医助理（乡村医生承担）	1	2	2	2	2	2	2		0	1	1	3	2
37318	孟文奇	3	7		李集镇中心卫生院	2	58	2	2	1		400	3	1	1	2	2	2	2	2	2	2	2		李集镇中心卫生院	1	2	1	1	1	1	2	2	2	1	家医助理（乡村医生承担）	1	2	2	2	2	2	2		0	1	2	2	2
37319	孟文奇	3	7		李集镇中心卫生院	1	32	2	2	1		6000	2	2	2	2	2	2	2	2	2	2	2		李集镇中心卫生院	1	2	1	1	1	1	2	2	2	1	家医助理（乡村医生承担）	1	2	2	2	2	2	2		0	1	3	2	1
37320	孟文奇	3	7		李集镇中心卫生院	1	41	2	2	1		4500	2	2	2	2	2	2	2	2	2	2	2		李集镇中心卫生院	1	2	1	1	1	1	2	2	2	1	家医助理（乡村医生承担）	1	2	2	2	2	2	2		0	1	4	2	2
37321	孟文奇	3	7		李集镇中心卫生院	2	35	2	2	1		3000	3	2	2	2	2	2	2	2	2	2	2		李集镇中心卫生院	1	3	1	1	1	1	2	2	2	1	家医助理（乡村医生承担）	1	2	2	2	2	2	2		0	1	1	3	3
37322	孟文奇	3	7		李集镇中心卫生院	1	24	2	2	1		8000	2	2	2	2	2	2	2	2	2	2	2		李集镇中心卫生院	1	2	1	1	1	1	2	2	2	1	家医助理（乡村医生承担）	1	2	2	2	2	2	2		0	0	5	2	2
37323	孟文奇	3	7		李集镇中心卫生院	1	45	2	2	1		8000	2	2	2	2	2	2	2	2	2	2	2		李集镇中心卫生院	1	2	1	1	1	1	2	2	2	1	家医助理（乡村医生承担）	1	2	2	2	2	2	2		0	1	5	2	2
37324	孟文奇	3	7		李集镇中心卫生院	1	47	1	2	4	无业	700	4	2	2	2	2	2	2	2	2	2	2		李集镇中心卫生院	1	2	1	1	1	1	2	2	2	1	家医助理（乡村医生承担）	1	2	2	2	2	2	2		0	1	1	2	2
37325	孟文奇	3	7		李集镇中心卫生院	1	55	1	2	1		3000	1	2	2	2	2	2	2	2	2	2	2		李集镇中心卫生院	1	4	1	1	1	1	2	2	2	1	家医助理（乡村医生承担）	1	2	2	2	2	2	2		0	0	5	2	2
37326	孟文奇	3	7		李集镇中心卫生院	1	35	3	2	1		2500	1	2	2	2	2	2	2	2	2	2	2		李集镇中心卫生院	1	3	1	1	1	1	2	2	2	1	家医助理（乡村医生承担）	1	2	2	2	2	2	2		0	3	3	2	2
37327	孟文奇	3	7		李集镇中心卫生院	1	57	2	2	1		4000	2	1	2	2	1	2	2	2	2	2	2		李集镇中心卫生院	1	2	1	1	1	1	2	2	2	1	家医助理（乡村医生承担）	1	2	2	2	2	2	2		0	1	4	2	2
37328	孟文奇	3	7		李集镇中心卫生院	1	41	3	2	1		3000	2	2	2	2	2	2	2	2	2	2	2		李集镇中心卫生院	1	3	1	1	1	1	2	2	2	1	家医助理（乡村医生承担）	1	2	2	2	2	2	2		0	3	5	2	2
37329	孟文奇	3	7		李集镇中心卫生院	1	50	3	2	1		3000	1	1	1	2	2	2	2	2	2	2	2		李集镇中心卫生院	1	2	1	1	1	1	2	2	2	1	家医助理（乡村医生承担）	1	2	2	2	2	2	2		0	1	5	2	1
37330	孟文奇	3	7		李集镇中心卫生院	2	33	4	2	1		3000	2	2	2	2	2	2	2	2	2	2	2		李集镇中心卫生院	1	2	1	1	1	1	2	2	2	1	家医助理（乡村医生承担）	1	2	2	2	2	2	2		0	1	4	2	2
37331	孟文奇	3	7		李集镇中心卫生院	2	67	1	2	1		800	2	2	2	2	2	2	2	2	2	2	2		李集镇中心卫生院	1	2	1	1	1	1	2	2	2	1	家医助理（乡村医生承担）	1	2	2	2	2	2	2		0	1	5	2	2
37332	孟文奇	3	7		李集镇中心卫生院	1	42	1	2	1		7000	1	2	2	2	2	2	2	2	2	2	2		李集镇中心卫生院	1	5	1	1	1	1	2	2	2	1	家医助理（乡村医生承担）	1	2	2	2	2	2	2		0	0	1	1	1
37333	孟文奇	3	7		李集镇中心卫生院	2	60	1	2	4	无业	0	1	2	2	2	2	2	2	2	2	2	2		李集镇中心卫生院	1	1	1	1	1	1	2	2	2	1	家医助理（乡村医生承担）	1	2	2	2	2	2	2		0	0	5	1	1
37334	孟文奇	3	7		李集镇中心卫生院	1	34	2	2	1		7000	2	2	2	2	2	2	2	2	2	2	2		李集镇中心卫生院	1	4	1	1	1	1	2	2	2	1	家医助理（乡村医生承担）	1	2	2	2	2	2	2		0	0	5	2	2
37335	孟文奇	3	7		李集镇中心卫生院	2	47	1	2	1		7000	3	2	2	2	2	2	2	2	2	2	2		李集镇中心卫生院	1	4	1	1	1	1	2	2	2	1	家医助理（乡村医生承担）	1	2	2	2	2	2	2		0	0	2	2	2
37336	孟文奇	3	7		李集镇中心卫生院	2	43	4	2	1		4000	2	2	2	2	2	2	2	2	2	2	2		李集镇中心卫生院	1	2	1	1	1	1	2	2	2	1	家医助理（乡村医生承担）	1	2	2	2	2	2	2		0	2	4	1	2
37337	孟文奇	3	7		李集镇中心卫生院	1	20	5	1	2		0	1	2	2	2	2	2	2	2	2	2	2		李集镇中心卫生院	1	5	1	1	1	1	2	2	2	1	家医助理（乡村医生承担）	1	2	2	2	2	2	2		0	0	2	2	2
37338	孟文奇	3	7		李集镇中心卫生院	1	18	5	1	2		0	1	2	2	2	2	2	2	2	2	2	2		李集镇中心卫生院	1	5	1	1	1	1	2	2	2	1	家医助理（乡村医生承担）	1	2	2	2	2	2	2		0	0	3	2	1
37339	孟文奇	3	7		李集镇中心卫生院	1	57	1	2	1		2000	4	2	2	2	2	2	2	2	2	2	2		李集镇中心卫生院	1	3	1	1	1	1	2	2	2	1	家医助理（乡村医生承担）	1	2	2	2	2	2	2		0	0	3	2	2
37340	孟文奇	3	7		李集镇中心卫生院	2	47	1	2	4	自由职业	1000	1	2	2	2	2	2	2	2	2	2	2		李集镇中心卫生院	1	2	1	1	1	1	2	2	2	1	家医助理（乡村医生承担）	1	2	2	2	2	2	2		0	0	4	2	2
37341	孟文奇	3	7		李集镇中心卫生院	2	78	1	4	1		500	4	1	2	2	2	1	2	1	2	2	2		李集镇中心卫生院	1	4	1	1	1	1	2	2	2	1	家医助理（乡村医生承担）	1	2	2	2	2	2	2		0	4	5	2	2
37342	孟文奇	3	7		李集镇中心卫生院	2	70	1	2	1		1000	2	2	2	2	2	2	2	2	2	2	2		李集镇中心卫生院	1	4	1	1	1	1	2	2	2	1	家医助理（乡村医生承担）	1	2	2	2	2	2	2		0	1	5	2	1
37343	孟文奇	3	7		李集镇中心卫生院	2	57	1	2	1		800	2	1	1	2	2	2	2	2	2	2	2		李集镇中心卫生院	1	3	1	1	1	1	2	2	2	1	家医助理（乡村医生承担）	1	2	2	2	2	2	2		0	2	5	2	1
37344	孟文奇	3	7		李集镇中心卫生院	2	61	1	2	1		800	2	1	1	2	2	2	2	2	2	2	2		李集镇中心卫生院	1	2	1	1	1	1	2	2	2	1	家医助理（乡村医生承担）	1	2	2	2	2	2	2		0	4	5	2	2
37345	孟文奇	3	7		李集镇中心卫生院	2	53	2	2	1		800	2	1	1	2	2	2	2	2	2	2	2		李集镇中心卫生院	1	4	1	1	1	1	2	2	2	1	家医助理（乡村医生承担）	1	2	2	2	2	2	2		0	0	5	2	2
37346	孟文奇	3	7		李集镇中心卫生院	2	67	1	2	1		800	2	1	1	1	2	2	2	2	2	2	2		李集镇中心卫生院	1	5	1	1	1	1	2	2	2	1	家医助理（乡村医生承担）	1	2	2	2	2	2	2		0	5	5	2	2
37347	孟文奇	3	7		李集镇中心卫生院	2	77	1	4	1		1000	4	1	2	1	2	2	2	1	2	2	2		李集镇中心卫生院	1	3	1	1	1	1	2	2	2	1	家医助理（乡村医生承担）	1	2	2	2	2	2	2		0	10	5	2	1
37348	孟文奇	3	7		李集镇中心卫生院	1	73	1	2	1		500	2	2	2	2	2	2	2	2	2	2	2		李集镇中心卫生院	1	2	1	1	1	1	2	2	2	1	家医助理（乡村医生承担）	1	2	2	2	2	2	2		0	2	5	2	2
37349	孟文奇	3	7		李集镇中心卫生院	2	69	1	2	1		1000	2	1	1	1	2	2	2	2	2	2	2		李集镇中心卫生院	1	2	1	1	1	1	2	2	2	1	家医助理（乡村医生承担）	1	2	2	2	2	2	2		0	2	5	2	1
37350	孟文奇	3	7		李集镇中心卫生院	2	73	1	2	1		800	3	2	2	2	2	2	2	1	2	2	2		李集镇中心卫生院	1	2	1	1	1	1	2	2	2	1	家医助理（乡村医生承担）	1	2	2	2	2	2	2		0	3	5	2	2
37351	孟文奇	3	7		李集镇中心卫生院	1	58	3	2	4	自由职业	8000	2	1	1	2	2	2	2	2	2	2	2		李集镇中心卫生院	1	4	1	1	1	1	2	2	2	1	家医助理（乡村医生承担）	1	2	2	2	2	2	2		0	1	4	2	2
37352	孟文奇	3	7		李集镇中心卫生院	1	45	2	2	1		3000	1	2	2	2	2	2	2	2	2	2	2		李集镇中心卫生院	1	2	1	1	1	1	2	2	2	1	家医助理（乡村医生承担）	1	2	2	2	2	2	2		0	2	5	1	1
37353	孟文奇	3	7		李集镇中心卫生院	2	52	1	4	1		1000	4	1	2	1	2	1	2	2	1	2	2		李集镇中心卫生院	1	2	1	1	1	1	2	2	2	1	家医助理（乡村医生承担）	1	2	2	2	2	2	2		0	2	5	2	3
37354	孟文奇	3	7		李集镇中心卫生院	2	53	1	2	1		2000	2	1	1	2	2	2	2	2	2	2	2		李集镇中心卫生院	1	2	1	1	1	1	2	2	2	1	家医助理（乡村医生承担）	1	2	2	2	2	2	2		0	6	5	1	2
37355	孟文奇	3	7		李集镇中心卫生院	1	26	1	2	1		800	2	1	1	2	2	2	2	1	2	2	2		李集镇中心卫生院	1	4	1	1	1	1	2	2	2	1	家医助理（乡村医生承担）	1	2	2	2	2	2	2		0	3	5	2	2
37356	孟文奇	3	7		李集镇中心卫生院	2	75	1	2	1		1000	2	1	2	1	2	2	2	2	2	2	2		李集镇中心卫生院	1	5	1	1	1	1	2	2	2	1	家医助理（乡村医生承担）	1	2	2	2	2	2	2		0	1	5	2	2
37357	孟文奇	3	7		李集镇中心卫生院	1	74	1	2	1		500	2	2	2	2	2	2	2	2	2	2	2		李集镇中心卫生院	1	3	1	1	1	1	2	2	2	1	家医助理（乡村医生承担）	1	2	2	2	2	2	2		0	1	5	2	2
37358	孟文奇	3	7		李集镇中心卫生院	1	54	2	2	1		1000	2	1	1	2	2	2	2	2	2	2	2		李集镇中心卫生院	1	3	1	1	1	1	2	2	2	1	家医助理（乡村医生承担）	1	2	2	2	2	2	2		0	1	5	2	2
37359	孟文奇	3	7		李集镇中心卫生院	2	76	1	2	1		1000	1	2	2	2	2	2	2	2	2	2	2		李集镇中心卫生院	1	3	1	1	1	1	2	2	2	1	家医助理（乡村医生承担）	1	2	2	2	2	2	2		0	5	5	1	1
37360	孟文奇	3	7		李集镇中心卫生院	2	65	1	2	1		2000	2	1	1	2	2	2	2	2	2	2	2		李集镇中心卫生院	1	2	1	1	1	1	2	2	2	1	家医助理（乡村医生承担）	1	2	2	2	2	2	2		0	3	5	2	2
37361	孟文奇	3	7		李集镇中心卫生院	1	68	1	2	1		1000	3	1	1	2	2	2	2	2	2	2	2		李集镇中心卫生院	1	3	1	1	1	1	2	2	2	1	家医助理（乡村医生承担）	1	2	2	2	2	2	2		0	1	3	1	1
37362	孟文奇	3	7		李集镇中心卫生院	1	56	2	2	1		3000	3	1	2	2	2	2	2	1	2	2	2		李集镇中心卫生院	1	3	1	1	1	1	2	2	2	1	家医助理（乡村医生承担）	1	2	2	2	2	2	2		0	1	3	1	1
37363	孟文奇	3	7		李集镇中心卫生院	2	28	2	2	1		3000	2	2	2	2	2	2	2	2	2	2	2		李集镇中心卫生院	1	2	1	1	1	1	2	2	2	1	家医助理（乡村医生承担）	1	2	2	2	2	2	2		0	1	4	2	1
37364	孟文奇	3	7		李集镇中心卫生院	2	34	2	2	1		6000	1	2	2	2	2	2	2	2	2	2	2		李集镇中心卫生院	1	3	1	1	1	1	2	2	2	1	家医助理（乡村医生承担）	1	2	2	2	2	2	2		0	0	5	2	3
37365	孟文奇	3	7		李集镇中心卫生院	2	46	1	2	1		1500	1	2	2	2	2	2	2	2	2	2	2		李集镇中心卫生院	1	4	1	1	1	1	2	2	2	1	家医助理（乡村医生承担）	1	2	2	2	2	2	2		0	0	5	1	1
37366	孟文奇	3	7		李集镇中心卫生院	1	28	2	2	1		10000	1	2	2	2	2	2	2	2	2	2	2		李集镇中心卫生院	1	4	1	1	1	1	2	2	2	1	家医助理（乡村医生承担）	1	2	2	2	2	2	2		0	1	4	1	2
37367	孟文奇	3	7		李集镇中心卫生院	1	56	3	2	1		7000	1	1	2	2	1	1	2	2	2	2	2		李集镇中心卫生院	1	2	2	1	1	1	2	2	2	1	家医助理（乡村医生承担）	1	2	2	2	2	2	2		0	1	5	2	1
37368	孟文奇	3	7		李集镇中心卫生院	2	33	1	2	4	无业	0	1	2	2	2	2	2	2	2	2	2	2		李集镇中心卫生院	1	3	1	1	1	1	2	2	2	1	家医助理（乡村医生承担）	1	2	2	2	2	2	2		0	1	5	1	1
37369	孟文奇	3	7		李集镇中心卫生院	1	56	2	2	1		6000	1	2	2	2	2	2	2	2	2	2	2		李集镇中心卫生院	1	4	1	1	1	1	2	2	2	1	家医助理（乡村医生承担）	1	2	2	2	2	2	2		0	1	5	2	2
37370	孟文奇	3	7		李集镇中心卫生院	2	30	2	2	4	自由职业	2000	1	2	2	2	2	2	2	2	2	2	2		李集镇中心卫生院	1	3	1	1	1	1	2	2	2	1	家医助理（乡村医生承担）	1	2	2	2	2	2	2		0	1	4	2	2
37371	孟文奇	3	7	聊城市高唐县梁村镇社区卫生服务中心		2	37	3	2	4	老师	5000	2	2	2	2	2	2	2	2	2	2	2		聊城市高唐县梁村镇卫生服务中心	2	1	1	1	1	2	2	2	2	2		2	2	1	2	2	2	2		0	2	4	2	2
37372	孟文奇	3	7	滨州市阳信县马家胡同村卫生服务中心		2	20	5	1	2		0	1	2	2	2	2	2	2	2	2	2	2		滨州市阳信县马家胡同村卫生服务中心	2	2	1	1	1	1	2	2	2	2		2	2	2	2	2	1	2		0	0	1	2	2
37374	孟文奇	3	7	滨州市阳信县马家胡同村卫生服务中心		2	48	2	2	1		4500	2	2	2	2	2	2	2	2	2	2	2		滨州市阳信县马家胡同村卫生服务中心	2	3	1	1	2	2	2	2	2	2		2	2	2	2	2	1	2		200	0	2	2	2
37375	孟文奇	3	7	滨州市阳信县李桥社区卫生服务中心		1	47	1	2	4		5000	2	2	2	2	2	2	2	2	2	2	2		滨州市阳信县李桥社区卫生服务中心	2	3	1	1	2	2	2	2	2	2		1	2	2	2	2	2	2		200	0	2	3	2
37374	孟文奇	3	7	德州市德城区宋官屯镇艾家坊卫生服务中心		2	44	4	2	4		4000	1	2	2	2	2	2	2	2	2	2	2		德州市德城区宋官屯镇艾家坊卫生服务中心	2	1	1	1	2	1	2	2	2	2		1	2	2	2	2	2	2		260	1	5	1	1
37375	孟文奇	3	7	德州市德城区宋官屯镇艾家坊卫生服务中心		1	43	3	2	1		5000	1	2	2	2	2	2	2	2	2	2	2		德州市德城区宋官屯镇艾家坊卫生服务中心	2	1	1	1	2	1	2	2	2	2		1	2	2	2	2	2	2		260	1	5	1	1
37376	孟文奇	3	7	德州市德城区宋官屯镇艾家坊卫生服务中心		1	17	3	1	2		0	1	2	2	2	2	2	2	2	2	2	2		德州市德城区宋官屯镇艾家坊卫生服务中心	2	1	1	1	2	1	2	2	2	2		1	2	2	2	2	2	2		260	1	5	1	1
37377	孟文奇	3	7	德州市德城区宋官屯镇艾家坊卫生服务中心		1	36	5	2	1		5000	1	2	2	2	2	2	2	2	2	2	2		德州市德城区宋官屯镇艾家坊卫生服务中心	2	1	1	1	2	1	2	2	2	2		1	2	2	2	2	2	2		260	1	5	1	1
37378	孟文奇	3	7	德州市齐河县胡官屯镇社区卫生服务中心		1	20	5	1	2		0	1	2	2	2	2	2	2	2	2	2	2		山东省德州市齐河县胡官屯镇社区卫生服务中心	2	1	1	1	1	2	2	2	2	2		1	2	2	2	2	2	2		250	1	4	1	1
37379	孟文奇	3	7	德州市乐陵医院		2	20	5	1	2		0	3	1	2	2	2	2	2	2	2	1	2		乐陵医院	2	3	1	1	2	2	2	2	2	2		2	2	2	2	2	1	2		500	2	2	3	3
37380	孟文奇	3	7	德州市禹城市葛津社区卫生服务中心		2	43	2	2	1		300	1	2	2	2	2	2	2	2	2	2	2		禹城市葛津社区	2	2	1	1	2	2	2	2	2	2		1	2	2	2	2	2	2		0	0	2	2	2
37381	孟文奇	3	7	德州市禹城市葛津社区卫生服务中心		2	44	2	2	1		3000	2	2	2	2	2	2	2	2	2	2	2		禹城市葛津社区	2	1	1	1	2	2	2	2	2	2		1	2	2	2	2	2	2		300	0	2	1	1
37382	孟文奇	3	7	滨州市滨城区彭李街道办事处阳光社区卫生服务站		2	47	5	2	1		7000	2	2	2	2	2	2	2	2	2	2	2		滨州市滨城区彭李街道办事处阳光社区卫生服务站	2	3	1	1	1	2	2	2	2	2		1	2	2	2	2	2	2		0	0	4	4	3
37383	孟文奇	3	7	滨州市惠民县孙武街道社区服务中心		2	19	5	1	2		0	2	1	2	2	2	2	2	2	2	2	1	鼻炎	滨州市惠民县孙武街道社区服务中心	2	5	1	1	2	2	2	2	2	2		2	2	2	2	2	1	2		0	0	1	3	3
37384	孟文奇	3	7	滨州市滨城区华滨新村社区卫生服务中心		2	70	2	2	4		1400	2	2	2	2	2	2	2	2	2	2	2		滨州市滨城区华滨新村社区卫生服务中心	2	3	1	1	1	2	2	2	2	2		1	2	2	2	2	2	2		0	0	5	2	2
37385	孟文奇	3	7	滨州市博兴县伏田社区服务中心		1	52	2	2	1		3000	3	2	2	2	2	2	2	2	2	2	2		滨州市博兴县伏田社区服务中心	2	4	2	2	2	2	1	1	1	2		1	2	2	2	2	2	2		0	0	2	3	3
37386	孟文奇	3	7	滨州市沙河街道卫生服务中心		2	55	3	2	1		8000	2	2	2	2	2	2	2	2	2	2	2		滨州市沙河街道卫生服务中心	2	2	1	2	1	2	2	2	2	2		2	2	2	2	2	1	2		0	0	1	2	2
37387	孟文奇	3	7	枣庄市山亭区西鲁社区卫生服务中心		2	21	5	1	2		0	1	2	2	2	2	2	2	2	2	2	2		枣庄市山亭区西鲁社区卫生服务中心	2	2	1	1	2	2	1	2	2	2		2	2	2	2	2	1	2		0	0	3	2	2
37388	孟文奇	3	7	德州禹城市中心医院		2	40	2	2	4		3000	1	2	2	2	2	2	2	2	2	2	2		禹城市中心医院	2	2	1	1	1	2	2	2	2	2		2	2	1	2	2	2	2		0	0	3	5	1
37389	孟文奇	3	7	枣庄市滕州市界河镇界河二院		2	18	5	1	2		0	1	2	2	2	2	2	2	2	2	2	2		枣庄市滕州市界河镇界河二院	2	3	1	1	2	2	2	2	2	2		1	2	2	2	2	2	2		0	0	1	2	1
37390	孟文奇	3	7	德州市禹城市中心医院		2	40	2	2	1		3000	1	2	2	2	2	2	2	2	2	2	2		禹城市中心医院	2	2	1	1	1	2	2	2	2	2		2	2	1	2	2	2	2		0	0	3	4	1
37391	孟文奇	3	7	德州市禹城市站南社区卫生服务中心		1	40	3	2	1		6000	1	2	2	2	2	2	2	2	2	2	2		禹城市站南社区	2	2	1	1	1	2	2	2	2	2		2	2	2	1	2	2	2		0	0	1	2	1
37392	孟文奇	3	7	德州市东窑卫生服务中心		2	20	5	1	2		0	1	2	2	2	2	2	2	2	2	2	2		山东省德州市东窑卫生服务中心	2	2	1	1	1	2	2	2	2	2		2	2	1	2	2	2	2		0	0	1	4	2
37393	孟文奇	3	7	德州市庆云县西窑卫生室		2	52	1	2	1		3000	2	2	2	2	2	2	2	2	2	2	2		山东省德州市庆云县西窑卫生室	2	2	2	1	1	2	2	2	2	2		2	2	1	2	2	2	2		0	0	2	4	2
37394	孟文奇	3	7	枣庄市滕州市荆河街道卫生服务中心		1	19	5	1	2		0	2	1	2	2	2	2	1	2	2	2	2		枣庄市滕州市荆河街道卫生服务中心	2	3	1	1	1	2	2	2	2	2		2	2	2	2	2	1	2		0	2	2	2	2
37395	孟文奇	3	7	枣庄市市中区花园社区卫生服务中心		2	48	2	2	3		3000	2	2	2	2	2	2	2	2	2	2	2		枣庄市市中区花园社区卫生服务中心	2	4	1	1	1	2	2	2	2	2		2	2	2	2	2	1	2		0	0	1	3	2
37396	孟文奇	3	7	枣庄市市中区中心街卫生服务中心		1	48	1	2	1		5000	2	1	2	1	2	2	2	2	2	2	2		枣庄市市中区中心街卫生服务中心	2	3	1	1	1	1	2	2	2	2		1	2	2	2	2	2	2		0	2	1	2	2
37397	孟文奇	3	7	枣庄市市中区光明路街道卫生服务中心		1	49	4	3	1		8000	2	2	2	2	2	2	2	2	2	2	2		枣庄市市中区光明路街道卫生服务中心	2	2	1	1	1	1	2	2	2	2		1	2	2	2	2	2	2		0	1	1	2	2
37398	孟文奇	3	7	日照市岚山区碑廓中心医院		1	20	5	1	2		0	1	1	1	1	1	1	1	1	1	1	2		日照市岚山区碑廓中心医院	2	2	1	1	2	2	2	2	2	2		1	2	2	2	2	2	2		0	0	1	2	2
37399	孟文奇	3	7	日照市莒县社区卫生服务中心		2	26	3	2	1		3000	1	2	2	2	2	2	2	2	2	2	2		日照市莒县社区卫生服务中心	2	1	1	1	1	2	2	2	2	2		1	2	2	2	2	2	2		0	3	3	1	1
37400	孟文奇	3	7	日照市莒县社区卫生服务中心		2	20	5	1	2		0	1	2	2	2	2	2	2	2	2	2	2		日照市莒县社区卫生服务中心	2	2	1	1	1	1	2	2	2	2		2	2	2	2	2	1	2		0	0	1	2	2
37401	孟文奇	3	7	德州市庆云县庆云镇卫生院		2	20	5	1	2		0	1	2	2	2	2	2	2	2	2	2	2		德州市庆云县庆云镇卫生院	2	2	1	1	1	2	2	2	2	2		1	2	2	2	2	2	2		260	0	3	1	1
37402	孟文奇	3	7	德州市德城区宋官屯镇卫生中心		2	43	2	2	1		2800	2	2	2	2	2	2	2	2	2	2	2		德州市德城区宋官屯镇卫生中心	2	1	1	1	2	1	2	2	2	2		1	2	2	2	2	2	2		260	1	4	1	1
37403	孟文奇	3	7	德州市乐陵县医院		1	35	5	2	1		10000	1	2	2	2	2	2	2	2	2	2	2		德州市乐陵县医院	2	2	2	1	1	2	1	2	2	2	2	1	2	2	1	2	2	2		0	15	2	2	3
37404	孟文奇	3	7	德州市平原县王打卦卫生院		1	77	1	2	3		3000	2	2	2	2	2	2	2	2	2	2	2		德州市平原县王打卦卫生院	2	2	1	1	1	2	2	2	2	2		2	1	2	2	2	2	2		0	1	5	2	1
37405	孟文奇	3	7	德州市平原县王打卦卫生院		2	78	1	2	3		3500	2	2	2	2	2	2	2	2	2	2	2		德州市平原县王打卦卫生院	2	4	1	1	1	2	2	2	2	2		1	2	2	2	2	2	2		0	0	5	2	2
37406	孟文奇	3	7	德州市平原县王打卦卫生院		1	43	2	2	1		6000	2	2	2	2	2	2	2	2	2	2	2		德州市平原县王打卦卫生院	2	3	1	1	1	2	2	2	2	2		2	1	2	2	2	2	2		0	0	5	1	1
37407	孟文奇	3	7	德州市平原县王打卦卫生院		2	45	1	2	3		5000	4	2	2	2	2	2	2	2	2	2	2		德州市平原县王打卦卫生院	2	4	1	1	1	2	2	2	2	2		1	2	2	2	2	2	2		0	1	5	1	1
37408	孟文奇	3	7	德州市平原县王打卦卫生院		1	46	5	2	1		8000	2	2	2	2	2	2	2	2	2	2	2		德州市平原县王打卦卫生院	2	2	1	1	1	2	2	2	2	2		2	2	1	2	2	2	2		0	0	5	1	1
37409	孟文奇	3	7	德州市武城县四女寺礼义庄社区卫生服务站		2	48	2	2	1		200	4	1	1	1	1	1	1	2	1	2	2		山东省武城县四女寺礼义庄社区卫生服务站	2	2	1	1	1	1	2	1	2	2	2	2	2	1	2	2	2	2		20	0	1	4	1
38001	孟文奇	3	8	城关社区卫生服务中心		2	76	1	2	1		700	2	2	2	2	2	2	2	2	2	2	2		城关社区卫生服务中心	2	3	1	1	1	2	1	2	2	1	公卫	2	1	2	2	2	2	2		20	4	5	1	1
38002	孟文奇	3	8	城关社区卫生服务中心		1	47	3	2	1		3000	1	2	2	2	2	2	2	2	2	2	2		城关社区卫生服务中心	2	1	1	1	1	2	1	2	2	1	公卫	2	1	2	2	2	2	2		20	5	1	1	1
38003	孟文奇	3	8	城关社区卫生服务中心		2	64	1	2	1		120	3	2	2	2	2	2	2	2	2	2	2		城关社区卫生服务中心	2	3	1	1	1	2	1	2	2	1	公卫	2	1	2	2	2	2	2		20	0	5	1	1
38004	孟文奇	3	8	城关社区卫生服务中心		2	70	1	2	1		200	4	1	1	2	2	2	2	2	2	2	2		城关社区卫生服务中心	2	4	1	1	1	2	1	2	2	1	公卫	2	1	2	2	2	2	2		20	1	5	2	3
38005	孟文奇	3	8	城关社区卫生服务中心		1	64	1	2	1		106	3	1	2	2	2	2	2	2	2	1	2		城关社区卫生服务中心	2	3	1	1	1	2	1	2	2	1	公卫	2	1	2	2	2	2	2		20	3	5	1	2
38006	孟文奇	3	8	城关社区卫生服务中心		1	71	1	2	1		200	2	1	1	2	2	2	2	2	2	2	2		城关社区卫生服务中心	2	2	1	1	1	2	1	2	2	1	公卫	2	1	2	2	2	2	2		20	0	5	1	1
38007	孟文奇	3	8	城关社区卫生服务中心		1	77	1	2	1		200	2	2	2	2	2	2	2	2	2	2	2		城关社区卫生服务中心	2	2	1	1	1	2	1	2	2	1	公卫	2	1	2	2	2	2	2		20	3	5	1	1
38008	孟文奇	3	8	城关社区卫生服务中心		1	70	1	2	1		200	2	2	2	2	2	2	2	2	2	2	2		城关社区卫生服务中心	2	3	1	1	1	2	1	2	2	1	公卫	2	1	2	2	2	2	2		20	2	5	2	2
38009	孟文奇	3	8	城关社区卫生服务中心		2	80	1	2	1		100	1	2	2	2	2	2	2	2	2	2	2		城关社区卫生服务中心	2	2	1	1	1	2	1	2	2	1	公卫	2	1	2	2	2	2	2		20	3	5	1	1
38010	孟文奇	3	8	城关社区卫生服务中心		2	71	1	2	1		120	4	1	1	1	1	2	2	2	2	2	2		城关社区卫生服务中心	2	4	1	1	1	2	1	2	2	1	公卫	2	1	2	2	2	2	2		20	4	5	1	1
38011	孟文奇	3	8	城关社区卫生服务中心		1	70	1	4	4	无业	120	1	2	2	2	2	2	2	2	2	2	2		城关社区卫生服务中心	2	2	1	1	1	2	1	2	2	1	公卫	2	1	2	2	2	2	2		20	0	5	2	2
38012	孟文奇	3	8	城关社区卫生服务中心		2	90	1	2	1		100	3	2	2	2	2	2	2	2	2	2	2		城关社区卫生服务中心	2	4	1	1	1	2	1	2	2	1	公卫	2	1	2	2	2	2	2		20	2	5	2	2
38013	孟文奇	3	8	城关社区卫生服务中心		2	78	1	2	1		100	2	2	2	2	2	2	2	2	2	2	2		城关社区卫生服务中心	2	4	1	1	1	2	1	2	2	1	公卫	2	1	2	2	2	2	2		20	3	5	1	1
38014	孟文奇	3	8	城关社区卫生服务中心		1	71	1	2	1		500	2	2	2	2	2	2	2	2	2	2	2		城关社区卫生服务中心	2	4	1	1	1	2	1	2	2	1	公卫	2	1	2	2	2	2	2		20	6	5	2	2
38015	孟文奇	3	8	城关社区卫生服务中心		2	88	1	4	1		100	3	1	2	2	2	2	2	2	2	2	1	冠心病	城关社区卫生服务中心	2	4	1	1	1	2	1	2	2	1	公卫	2	1	2	2	2	2	2		20	1	5	1	1
38016	孟文奇	3	8	城关社区卫生服务中心		1	70	1	2	1		600	1	2	2	2	2	2	2	2	2	2	2		城关社区卫生服务中心	2	2	1	1	1	2	1	2	2	1	公卫	2	1	2	2	2	2	2		20	3	5	2	2
38017	孟文奇	3	8	城关社区卫生服务中心		1	60	2	2	1		3000	3	2	2	2	2	2	2	2	2	2	2		城关社区卫生服务中心	2	1	1	1	1	2	1	2	2	1	公卫	1	2	2	2	2	2	2		0	1	4	2	2
38018	孟文奇	3	8	城关社区卫生服务中心		1	48	3	2	1		2000	2	1	1	2	2	2	2	2	2	2	2		城关社区卫生服务中心	2	1	1	1	1	2	1	2	2	1	公卫	2	1	2	2	2	2	2		0	1	5	1	1
38019	孟文奇	3	8	城关社区卫生服务中心		1	76	2	2	4	无业	0	2	1	2	2	2	2	1	2	2	2	2		城关社区卫生服务中心	2	1	1	1	1	2	1	2	2	1	公卫	1	2	2	2	2	2	2		0	1	2	1	2
38020	孟文奇	3	8	城关社区卫生服务中心		2	58	1	2	4	无业	0	1	2	2	2	2	2	2	2	2	2	2		城关社区卫生服务中心	2	1	1	1	1	2	1	2	2	1	公卫	1	2	2	2	2	2	2		0	0	3	1	1
38021	孟文奇	3	8	城关社区卫生服务中心		1	70	1	2	4	无业	0	1	2	2	2	2	2	2	2	2	2	2		城关社区卫生服务中心	2	1	1	1	1	2	1	2	2	1	公卫	1	2	2	2	2	2	2		0	0	1	1	1
38022	孟文奇	3	8	城关社区卫生服务中心		2	71	1	2	1		100	3	1	1	2	2	2	2	2	1	2	2		城关社区卫生服务中心	2	2	1	1	1	2	1	2	2	1	公卫	1	2	2	2	2	2	2		0	1	5	1	2
38023	孟文奇	3	8	城关社区卫生服务中心		2	70	1	2	4	无业	0	3	1	2	2	2	1	2	2	1	2	2		城关社区卫生服务中心	2	2	1	1	1	2	1	2	2	1	公卫	1	2	2	2	2	2	2		0	1	5	1	2
38024	孟文奇	3	8	城关社区卫生服务中心		2	70	1	2	4	无业	0	3	1	1	2	2	2	2	2	2	2	2		城关社区卫生服务中心	2	2	1	1	1	2	1	2	2	1	公卫	1	2	2	2	2	2	2		0	1	5	1	1
38025	孟文奇	3	8	城关社区卫生服务中心		1	73	1	2	1		100	3	2	2	2	2	2	2	2	2	2	2		城关社区卫生服务中心	2	2	1	1	1	2	1	2	2	1	公卫	1	2	2	2	2	2	2		0	0	1	1	2
38026	孟文奇	3	8	城关社区卫生服务中心		2	69	1	1	4	无业	0	1	2	2	2	2	2	2	2	2	2	2		城关社区卫生服务中心	2	1	1	1	1	2	1	2	2	1	公卫	1	2	2	2	2	2	2		0	0	5	1	1
38027	孟文奇	3	8	城关社区卫生服务中心		1	82	1	4	4	无业	0	2	1	2	2	1	1	2	2	2	2	2		城关社区卫生服务中心	2	3	1	1	1	2	1	2	2	1	公卫	1	2	2	2	2	2	2		0	2	5	1	2
38028	孟文奇	3	8	城关社区卫生服务中心		1	69	1	2	4	无业	0	1	2	2	2	2	2	2	2	2	2	2		城关社区卫生服务中心	2	4	1	1	1	2	1	2	2	1	公卫	1	2	2	2	2	2	2		0	0	1	1	1
38029	孟文奇	3	8	城关社区卫生服务中心		2	57	1	2	4	无业	0	3	2	2	2	2	2	2	2	2	2	2		城关社区卫生服务中心	2	1	1	1	1	2	1	2	2	1	公卫	1	2	2	2	2	2	2		0	0	5	1	1
38030	孟文奇	3	8	城关社区卫生服务中心		2	76	1	2	4	无业	0	3	1	1	1	2	2	2	2	2	2	2		城关社区卫生服务中心	2	3	1	1	1	2	1	2	2	1	公卫	1	2	2	2	2	2	2		0	1	5	1	2
38031	孟文奇	3	8	城关社区卫生服务中心		1	67	1	4	3		600	2	2	2	2	2	2	2	2	2	2	2		城关社区卫生服务中心	2	1	1	1	1	2	1	2	2	1	公卫	1	2	2	2	2	2	2		0	0	4	2	1
38032	孟文奇	3	8	城关社区卫生服务中心		2	64	1	2	1		600	4	1	1	2	2	1	2	2	2	2	2		城关社区卫生服务中心	2	2	1	1	1	2	1	2	2	1	公卫	1	2	2	2	2	2	2		0	0	5	2	2
38033	孟文奇	3	8	城关社区卫生服务中心		2	64	1	2	1		300	3	1	1	2	2	2	2	2	2	2	2		城关社区卫生服务中心	2	2	1	1	1	2	1	2	2	1	公卫	1	2	2	2	2	2	2		0	0	5	2	2
38034	孟文奇	3	8	城关社区卫生服务中心		2	70	1	2	1		300	3	1	1	2	2	2	2	2	2	2	2		城关社区卫生服务中心	2	2	1	1	1	2	1	2	2	1	公卫	1	2	2	2	2	2	2		0	0	5	2	2
38035	孟文奇	3	8	城关社区卫生服务中心		2	70	1	2	1		300	2	2	2	2	2	2	2	2	2	2	2		城关社区卫生服务中心	2	1	1	1	1	2	1	2	2	1	公卫	1	2	2	2	2	2	2		0	0	5	2	2
38036	孟文奇	3	8	城关社区卫生服务中心		2	72	1	4	1		300	3	1	2	2	2	1	2	2	2	2	2		城关社区卫生服务中心	2	2	1	1	1	2	1	2	2	1	公卫	1	2	2	2	2	2	2		0	0	5	2	2
38037	孟文奇	3	8	城关社区卫生服务中心		2	78	1	4	1		300	3	1	1	2	2	2	2	2	2	2	2		城关社区卫生服务中心	2	2	1	1	1	2	1	2	2	1	公卫	1	2	2	2	2	2	2		0	0	5	2	2
38038	孟文奇	3	8	城关社区卫生服务中心		1	83	1	2	1		300	3	2	2	2	2	2	2	2	2	2	2		城关社区卫生服务中心	2	2	1	1	1	2	1	2	2	1	公卫	1	2	2	2	2	2	2		0	2	5	2	3
38039	孟文奇	3	8	城关社区卫生服务中心		2	77	1	4	1		300	1	2	2	2	2	2	2	2	2	2	2		城关社区卫生服务中心	2	3	1	1	1	2	1	2	2	1	公卫	1	2	2	2	2	2	2		0	0	5	2	3
38040	孟文奇	3	8	城关社区卫生服务中心		2	77	1	4	1		300	2	2	2	2	2	2	2	2	2	2	2		城关社区卫生服务中心	2	4	1	1	1	2	1	2	2	1	公卫	1	2	2	2	2	2	2		0	0	5	2	2
38041	孟文奇	3	8	城关社区卫生服务中心		2	72	1	4	1		300	4	1	1	2	2	2	2	2	2	2	2		城关社区卫生服务中心	2	2	1	1	1	2	1	2	2	1	公卫	1	2	2	2	2	2	2		0	0	5	2	3
38042	孟文奇	3	8	城关社区卫生服务中心		1	69	1	4	1		300	4	1	2	2	2	1	2	2	2	2	2		城关社区卫生服务中心	2	3	1	1	1	2	1	2	2	1	公卫	1	2	2	2	2	2	2		0	0	5	2	3
38043	孟文奇	3	8	城关社区卫生服务中心		1	47	2	2	1		7000	1	2	2	2	2	2	2	2	2	2	2		城关社区卫生服务中心	2	2	1	1	1	2	1	2	2	1	公卫	1	2	2	2	2	2	2		0	0	5	2	2
38044	孟文奇	3	8	城关社区卫生服务中心		1	65	3	3	1		800	2	2	2	2	2	2	2	2	2	2	2		城关社区卫生服务中心	2	1	1	1	1	2	1	2	2	1	公卫	1	2	2	2	2	2	2		0	0	5	1	3
38045	孟文奇	3	8	城关社区卫生服务中心		1	75	1	4	1		500	4	1	1	2	2	2	2	2	2	2	2		城关社区卫生服务中心	2	1	1	1	1	2	1	2	2	1	公卫	1	2	2	2	2	2	2		0	2	5	1	2
38046	孟文奇	3	8	城关社区卫生服务中心		1	69	2	2	1		300	3	1	2	2	2	1	2	2	2	2	2		城关社区卫生服务中心	2	1	1	1	1	2	1	2	2	1	公卫	1	2	2	2	2	2	2		0	1	5	2	2
38047	孟文奇	3	8	城关社区卫生服务中心		1	63	1	2	1		300	4	2	2	2	2	2	2	2	2	2	2		城关社区卫生服务中心	2	3	1	1	1	2	1	2	2	1	公卫	1	2	2	2	2	2	2		0	2	5	2	2
38048	孟文奇	3	8	城关社区卫生服务中心		1	82	1	2	4	无业	0	2	2	2	2	2	2	2	2	2	2	2		城关社区卫生服务中心	2	3	2	1	1	2	1	2	2	1	公卫	1	2	2	2	2	2	2		0	4	5	2	2
38049	孟文奇	3	8	城关社区卫生服务中心		2	58	1	2	4	无业	800	4	2	2	2	2	2	2	2	2	2	2		城关社区卫生服务中心	2	4	2	1	1	2	1	2	2	1	公卫	1	2	2	2	2	2	2		0	1	5	2	2
38050	孟文奇	3	8	城关社区卫生服务中心		2	68	1	2	4	无业	0	2	1	2	1	2	2	2	2	2	2	2		城关社区卫生服务中心	2	4	2	1	1	2	1	2	2	1	公卫	1	2	2	2	2	2	2		0	0	5	2	2
38051	孟文奇	3	8	城关社区卫生服务中心		2	66	1	2	4	无业	0	2	2	2	2	2	2	2	2	2	2	2		城关社区卫生服务中心	2	4	2	1	1	2	1	2	2	1	公卫	1	2	2	2	2	2	2		0	0	5	2	2
38052	孟文奇	3	8	城关社区卫生服务中心		2	76	1	4	4	无业	0	3	1	1	1	2	2	2	2	2	2	2		城关社区卫生服务中心	2	4	2	1	1	2	1	2	2	1	公卫	1	2	2	2	2	2	2		0	2	5	3	3
38053	孟文奇	3	8	城关社区卫生服务中心		2	65	1	4	4	无业	0	2	2	2	2	2	2	2	2	2	2	2		城关社区卫生服务中心	2	2	2	1	1	2	1	2	2	1	公卫	1	2	2	2	2	2	2		0	0	5	2	2
38054	孟文奇	3	8	城关社区卫生服务中心		1	77	1	1	4	无业	0	2	2	2	2	2	2	2	2	2	2	2		城关社区卫生服务中心	2	4	2	1	1	2	1	2	2	1	公卫	1	2	2	2	2	2	2		0	1	5	2	2
38055	孟文奇	3	8	城关社区卫生服务中心		1	82	1	1	4	无业	0	3	2	2	2	2	2	2	2	2	2	2		城关社区卫生服务中心	2	4	2	1	1	2	1	2	2	1	公卫	1	2	2	2	2	2	2		0	0	5	2	2
38056	孟文奇	3	8	城关社区卫生服务中心		1	71	1	2	1		3000	3	1	2	1	2	2	2	2	2	2	2		城关社区卫生服务中心	2	4	2	1	1	2	1	2	2	1	公卫	1	2	2	2	2	2	2		0	0	5	2	2
38057	孟文奇	3	8	城关社区卫生服务中心		2	80	1	4	4	无业	0	2	2	2	2	2	2	2	2	2	2	2		城关社区卫生服务中心	2	4	2	1	1	2	1	2	2	1	公卫	1	2	2	2	2	2	2		0	1	5	2	2
38058	孟文奇	3	8	城关社区卫生服务中心		1	78	1	2	4	无业	0	3	2	2	2	2	2	2	2	2	2	2		城关社区卫生服务中心	2	4	2	1	1	2	1	2	2	1	公卫	1	2	2	2	2	2	2		0	0	5	1	1
38059	孟文奇	3	8	城关社区卫生服务中心		2	69	1	2	4	无业	0	2	2	2	2	2	2	2	2	2	2	2		城关社区卫生服务中心	2	4	2	1	1	2	1	2	2	1	公卫	1	2	2	2	2	2	2		0	0	5	3	3
38060	孟文奇	3	8	城关社区卫生服务中心		2	66	1	4	4	无业	0	3	2	2	2	2	2	2	2	2	2	2		城关社区卫生服务中心	2	3	2	1	1	2	1	2	2	1	公卫	1	2	2	2	2	2	2		0	5	3	3	3
38061	孟文奇	3	8	城关社区卫生服务中心		2	45	2	2	1		3000	1	2	2	2	2	2	2	2	2	2	2		城关社区卫生服务中心	2	2	1	1	1	2	1	2	2	1	公卫	1	2	2	2	2	2	2		0	0	5	2	2
38062	孟文奇	3	8	城关社区卫生服务中心		2	55	1	2	4	无业	0	3	1	2	2	2	2	2	2	1	2	2		城关社区卫生服务中心	2	2	1	1	1	2	1	2	2	1	公卫	1	2	2	2	2	2	2		0	2	1	5	1
38063	孟文奇	3	8	城关社区卫生服务中心		2	40	2	2	1		1000	3	2	2	2	2	2	2	2	2	2	2		城关社区卫生服务中心	2	2	1	1	1	2	1	2	2	1	公卫	1	2	2	2	2	2	2		0	2	1	1	2
38064	孟文奇	3	8	城关社区卫生服务中心		1	71	1	4	1		600	4	1	2	2	2	2	2	1	2	2	2		城关社区卫生服务中心	2	2	1	1	1	2	1	2	2	1	公卫	1	2	2	2	2	2	2		0	3	5	1	1
38065	孟文奇	3	8	城关社区卫生服务中心		2	60	1	2	4	无业	0	2	2	2	2	2	2	2	2	2	2	2		城关社区卫生服务中心	2	2	1	1	1	2	1	2	2	1	公卫	1	2	2	2	2	2	2		0	0	5	1	1
38066	孟文奇	3	8	城关社区卫生服务中心		2	53	1	2	1		6000	3	2	2	2	2	2	2	2	2	2	2		城关社区卫生服务中心	2	4	1	1	1	2	1	2	2	1	公卫	1	2	2	2	2	2	2		0	0	5	1	2
38067	孟文奇	3	8	城关社区卫生服务中心		1	73	1	2	4	无业	0	1	2	2	2	2	2	2	2	2	2	2		城关社区卫生服务中心	2	4	1	1	1	2	1	2	2	1	公卫	1	2	2	2	2	2	2		0	0	5	1	1
38068	孟文奇	3	8	城关社区卫生服务中心		2	48	1	2	1		0	5	1	1	1	2	2	2	2	2	2	2		城关社区卫生服务中心	2	4	1	1	1	2	1	2	2	1	公卫	1	2	2	2	2	2	2		0	5	5	1	1
38069	孟文奇	3	8	城关社区卫生服务中心		1	71	1	2	4	无业	500	3	2	2	2	2	2	2	2	2	2	2		城关社区卫生服务中心	2	4	1	1	1	2	1	2	2	1	公卫	1	2	2	2	2	2	2		0	0	5	2	2
38070	孟文奇	3	8	城关社区卫生服务中心		2	66	1	2	1		200	2	1	2	2	1	2	2	2	2	2	2		城关社区卫生服务中心	2	2	1	1	1	2	1	2	2	1	公卫	1	2	2	2	2	2	2		0	1	5	1	1
38071	孟文奇	3	8	城关社区卫生服务中心		2	57	2	2	1		300	3	1	2	2	2	2	2	2	1	2	2		城关社区卫生服务中心	2	2	1	1	1	2	1	2	2	1	公卫	1	2	2	2	2	2	2		0	0	1	1	1
38072	孟文奇	3	8	城关社区卫生服务中心		2	58	1	2	1		300	1	2	2	2	2	2	2	2	2	2	2		城关社区卫生服务中心	2	4	1	1	1	2	1	2	2	1	公卫	1	2	2	2	2	2	2		0	0	5	1	1
38073	孟文奇	3	8	城关社区卫生服务中心		2	72	1	2	1		1000	4	1	1	2	2	2	2	2	2	2	2		城关社区卫生服务中心	2	2	1	1	1	2	1	2	2	1	公卫	1	2	2	2	2	2	2		0	3	5	2	3
38074	孟文奇	3	8	城关社区卫生服务中心		2	64	1	2	1		1500	1	2	2	2	2	2	2	2	2	2	2		城关社区卫生服务中心	2	2	1	1	1	2	1	2	2	1	公卫	1	2	2	2	2	2	2		0	3	5	1	1
38075	孟文奇	3	8	城关社区卫生服务中心		2	52	1	2	1		2500	1	2	2	2	2	2	2	2	2	2	2		城关社区卫生服务中心	2	2	1	1	1	2	1	2	2	1	公卫	1	2	2	2	2	2	2		0	1	5	2	1
38076	孟文奇	3	8	城关社区卫生服务中心		2	52	1	2	1		2000	2	2	2	2	2	2	2	2	2	2	2		城关社区卫生服务中心	2	2	1	1	1	2	1	2	2	1	公卫	1	2	2	2	2	2	2		0	2	5	2	2
38077	孟文奇	3	8	城关社区卫生服务中心		2	64	1	2	1		1500	2	1	2	1	2	2	2	2	2	2	2		城关社区卫生服务中心	2	2	1	1	1	2	1	2	2	1	公卫	1	2	2	2	2	2	2		0	2	5	2	1
38078	孟文奇	3	8	城关社区卫生服务中心		1	72	1	2	1		1000	2	1	1	2	2	2	2	1	2	2	2		城关社区卫生服务中心	2	4	1	1	1	2	1	2	2	1	公卫	1	2	2	2	2	2	2		0	1	5	2	2
38079	孟文奇	3	8	城关社区卫生服务中心		2	75	1	2	1		1000	2	1	1	1	2	2	2	2	2	2	2		城关社区卫生服务中心	2	2	1	1	1	2	1	2	2	1	公卫	1	2	2	2	2	2	2		0	4	5	2	2
38080	孟文奇	3	8	城关社区卫生服务中心		2	40	2	2	1		2000	1	2	2	2	2	2	2	2	2	2	2		城关社区卫生服务中心	2	2	1	1	1	2	1	2	2	1	公卫	1	2	2	2	2	2	2		0	1	3	2	1
38081	孟文奇	3	8	城关社区卫生服务中心		2	86	1	4	1		500	2	1	1	2	2	2	2	1	2	2	2		城关社区卫生服务中心	2	3	1	1	1	2	1	2	2	1	公卫	1	2	2	2	2	2	2		0	3	2	2	2
38082	孟文奇	3	8	城关社区卫生服务中心		2	58	1	2	4	无业	800	2	2	2	2	2	2	2	2	2	2	2		城关社区卫生服务中心	2	2	1	1	1	2	1	2	2	1	公卫	1	2	2	2	2	2	2		0	2	5	2	1
38083	孟文奇	3	8	城关社区卫生服务中心		2	70	1	4	1		1000	3	1	2	1	1	2	2	2	2	2	2		城关社区卫生服务中心	2	2	1	1	1	2	1	2	2	1	公卫	1	2	2	2	2	2	2		0	2	5	2	1
38084	孟文奇	3	8	城关社区卫生服务中心		2	68	1	4	1		700	2	2	2	2	2	2	2	2	2	2	2		城关社区卫生服务中心	2	2	1	1	1	2	1	2	2	1	公卫	1	2	2	2	2	2	2		0	3	5	2	1
38085	孟文奇	3	8	城关社区卫生服务中心		2	63	1	2	1		1000	3	1	2	2	2	2	2	2	1	2	2		城关社区卫生服务中心	2	3	1	1	1	2	1	2	2	1	公卫	1	2	2	2	2	2	2		0	3	5	2	2
38086	孟文奇	3	8	城关社区卫生服务中心		2	70	1	2	1		1000	1	2	2	2	2	2	2	2	2	2	2		城关社区卫生服务中心	2	3	1	1	1	2	1	2	2	1	公卫	1	2	2	2	2	2	2		0	2	5	2	1
38087	孟文奇	3	8	城关社区卫生服务中心		2	54	1	2	1		1000	1	2	2	2	2	2	2	2	2	2	2		城关社区卫生服务中心	2	2	1	1	1	2	1	2	2	1	公卫	1	2	2	2	2	2	2		0	1	3	2	2
38088	孟文奇	3	8	城关社区卫生服务中心		2	79	1	4	4	无业	120	3	2	2	2	2	2	2	2	2	2	2		城关社区卫生服务中心	2	1	1	1	1	2	1	2	2	1	公卫	1	2	2	2	2	2	2		0	1	5	2	2
38089	孟文奇	3	8	城关社区卫生服务中心		2	75	1	2	4	无业	120	3	1	1	2	2	1	2	2	2	2	2		城关社区卫生服务中心	2	3	1	1	1	2	1	2	2	1	公卫	1	2	2	2	2	2	2		0	1	5	2	1
38090	孟文奇	3	8	城关社区卫生服务中心		2	45	1	2	1		3000	2	2	2	2	2	2	2	2	2	2	2		城关社区卫生服务中心	2	3	1	1	1	2	1	2	2	1	公卫	1	2	2	2	2	2	2		0	2	5	1	1
38091	孟文奇	3	8	城关社区卫生服务中心		2	70	1	2	4	无业	120	1	2	2	2	2	2	2	2	2	2	2		城关社区卫生服务中心	2	3	1	1	1	2	1	2	2	1	公卫	1	2	2	2	2	2	2		0	0	5	1	1
38092	孟文奇	3	8	城关社区卫生服务中心		2	43	1	2	4	无业	0	2	1	2	2	2	2	2	2	2	2	1	高血糖	城关社区卫生服务中心	2	4	1	1	1	2	1	2	2	1	公卫	1	2	2	2	2	2	2		0	2	5	1	2
38093	孟文奇	3	8	城关社区卫生服务中心		2	45	1	2	4	自由职业	0	2	1	1	2	2	2	2	2	2	2	2		城关社区卫生服务中心	2	2	1	1	1	2	1	2	2	1	公卫	2	1	2	2	2	2	2		20	0	5	1	2
38094	孟文奇	3	8	城关社区卫生服务中心		2	59	2	2	4	无业	0	3	1	2	2	2	2	2	2	2	2	1	高血糖	城关社区卫生服务中心	2	2	1	1	1	2	1	2	2	1	公卫	2	1	2	2	2	2	2		20	0	5	1	2
38095	孟文奇	3	8	城关社区卫生服务中心		2	66	1	4	4	无业	0	3	1	2	2	2	2	2	2	2	2	1	高血糖	城关社区卫生服务中心	2	2	1	1	1	2	1	2	2	1	公卫	1	2	2	2	2	2	2		0	2	5	1	1
38096	孟文奇	3	8	城关社区卫生服务中心		2	68	1	2	4	无业	120	4	1	1	2	1	2	1	2	2	2	2		城关社区卫生服务中心	2	3	1	1	1	2	1	2	2	1	公卫	1	2	2	2	2	2	2		0	4	5	1	2
38097	孟文奇	3	8	城关社区卫生服务中心		2	64	1	2	1		800	1	2	2	2	2	2	2	2	2	2	2		城关社区卫生服务中心	2	3	1	1	1	2	1	2	2	1	公卫	1	2	2	2	2	2	2		0	2	5	1	1
38098	孟文奇	3	8	城关社区卫生服务中心		1	64	1	2	1		1000	2	1	2	2	2	2	2	2	1	2	2		城关社区卫生服务中心	2	4	1	1	1	2	1	2	2	1	公卫	1	2	2	2	2	2	2		0	2	5	1	2
38099	孟文奇	3	8	城关社区卫生服务中心		2	58	1	2	4	无业	0	2	2	2	2	2	2	2	2	2	2	2		城关社区卫生服务中心	2	4	1	1	1	2	1	2	2	1	公卫	1	2	2	2	2	2	2		0	5	5	1	2
38100	孟文奇	3	8	城关社区卫生服务中心		1	77	1	4	1		600	4	1	2	2	2	2	2	2	2	1	2		城关社区卫生服务中心	2	5	1	1	1	2	1	2	2	1	公卫	1	2	2	2	2	2	2		0	1	5	3	3
38101	孟文奇	3	8	城关社区卫生服务中心		2	57	1	2	1		1000	2	2	2	2	2	2	2	2	2	2	2		城关社区卫生服务中心	2	4	1	1	1	2	1	2	2	1	公卫	1	2	2	2	2	2	2		0	2	5	3	3
38102	孟文奇	3	8	城关社区卫生服务中心		1	55	2	2	1		600	5	1	2	2	2	2	2	2	2	2	1	慢性肾病	城关社区卫生服务中心	2	5	1	1	1	2	1	2	2	1	公卫	1	2	2	2	2	2	2		0	1	5	2	2
38103	孟文奇	3	8	城关社区卫生服务中心		1	46	1	2	1		500	2	2	2	2	2	2	2	2	2	2	2		城关社区卫生服务中心	2	2	1	1	1	2	1	2	2	1	公卫	1	2	2	2	2	2	2		0	3	5	2	2
38104	孟文奇	3	8	城关社区卫生服务中心		1	73	2	2	1		3000	3	1	1	2	2	1	2	2	2	2	2		城关社区卫生服务中心	2	2	1	1	1	2	1	2	2	1	公卫	1	2	2	2	2	2	2		0	5	5	2	2
38105	孟文奇	3	8	城关社区卫生服务中心		1	77	1	2	1		2000	2	2	2	2	2	2	2	2	2	2	2		城关社区卫生服务中心	2	2	1	1	1	2	1	2	2	1	公卫	1	2	2	2	2	2	2		0	2	5	2	3
38106	孟文奇	3	8	城关社区卫生服务中心		1	77	1	2	1		2000	1	2	2	2	2	2	2	2	2	2	2		城关社区卫生服务中心	2	2	1	1	1	2	1	2	2	1	公卫	1	2	2	2	2	2	2		0	1	5	2	1
38107	孟文奇	3	8	城关社区卫生服务中心		1	74	1	2	1		1000	3	1	1	2	2	2	2	2	2	2	2		城关社区卫生服务中心	2	3	1	1	1	2	1	2	2	1	公卫	1	2	2	2	2	2	2		0	2	4	2	1
38108	孟文奇	3	8	城关社区卫生服务中心		1	76	1	2	1		2000	2	2	2	2	2	2	2	2	2	2	2		城关社区卫生服务中心	2	2	1	1	1	2	1	2	2	1	公卫	1	2	2	2	2	2	2		0	0	5	2	1
38109	孟文奇	3	8	城关社区卫生服务中心		2	80	1	4	1		1000	2	2	2	2	2	2	2	2	2	2	2		城关社区卫生服务中心	2	4	1	1	1	2	1	2	2	1	公卫	1	2	2	2	2	2	2		0	2	5	2	2
38110	孟文奇	3	8	城关社区卫生服务中心		2	50	1	2	4	无业	0	3	2	2	2	2	2	2	2	2	2	2		城关社区卫生服务中心	2	2	1	1	1	2	1	2	2	1	公卫	1	2	2	2	2	2	2		0	0	4	2	2
38111	孟文奇	3	8	城关社区卫生服务中心		2	80	1	4	4	无业	0	2	2	2	2	2	2	2	2	2	2	2		城关社区卫生服务中心	2	3	1	1	1	2	1	2	2	1	公卫	1	2	2	2	2	2	2		0	1	5	2	2
38112	孟文奇	3	8	城关社区卫生服务中心		2	71	3	2	3		2500	2	1	2	1	1	2	2	2	2	2	2		城关社区卫生服务中心	2	1	1	1	1	2	1	2	2	1	公卫	1	2	2	2	2	2	2		0	0	5	2	2
38113	孟文奇	3	8	城关社区卫生服务中心		2	48	1	2	1		1500	3	1	2	2	1	2	2	2	2	2	2		城关社区卫生服务中心	2	2	1	1	1	2	1	2	2	1	公卫	1	2	2	2	2	2	2		0	1	5	2	2
38114	孟文奇	3	8	城关社区卫生服务中心		2	73	1	2	1		2000	3	1	1	1	2	1	2	2	2	2	2		城关社区卫生服务中心	2	2	1	1	1	2	1	2	2	1	公卫	1	2	2	2	2	2	2		0	2	5	2	2
38115	孟文奇	3	8	城关社区卫生服务中心		2	58	1	2	4	无业	0	4	1	1	2	2	2	2	2	2	2	2		城关社区卫生服务中心	2	2	1	1	1	2	1	2	2	1	公卫	1	2	2	2	2	2	2		0	3	5	1	2
38116	孟文奇	3	8	城关社区卫生服务中心		2	50	1	2	1		800	1	2	2	2	2	2	2	2	2	2	2		城关社区卫生服务中心	2	2	1	1	1	2	1	2	2	1	公卫	1	2	2	2	2	2	2		0	0	5	2	2
38117	孟文奇	3	8		东明第二人民医院	2	66	1	2	1		1500	2	1	1	2	2	2	2	2	2	2	2		东明第二人民医院	1	4	1	1	1	2	2	2	2	1	公卫人员、乡村医生	1	2	2	2	2	2	2		0	1	5	2	2
38118	孟文奇	3	8		东明第二人民医院	1	30	4	2	1		4000	1	2	2	2	2	2	2	2	2	2	2		东明第二人民医院	1	1	1	1	1	2	2	2	2	1	公卫人员、乡村医生	1	2	2	2	2	2	2		0	1	5	1	1
38119	孟文奇	3	8		东明第二人民医院	2	48	1	2	1		2000	1	2	2	2	2	2	2	2	2	2	2		东明第二人民医院	1	3	1	1	1	2	2	2	2	1	公卫人员、乡村医生	1	2	2	2	2	2	2		0	1	5	2	1
38120	孟文奇	3	8		东明第二人民医院	1	68	1	2	1		1000	2	1	2	1	2	2	2	2	2	2	2		东明第二人民医院	1	2	1	1	1	2	2	2	2	1	公卫人员、乡村医生	1	2	2	2	2	2	2		0	1	5	2	2
38121	孟文奇	3	8		东明第二人民医院	2	50	1	2	1		2000	2	2	2	2	2	2	2	2	2	2	2		东明第二人民医院	1	4	1	1	1	2	2	2	2	1	公卫人员、乡村医生	1	2	2	2	2	2	2		0	1	5	2	1
38122	孟文奇	3	8		东明第二人民医院	2	76	1	4	1		600	2	1	1	2	2	2	2	2	2	2	2		东明第二人民医院	1	2	1	1	1	2	2	2	2	1	公卫人员、乡村医生	1	2	2	2	2	2	2		0	2	5	2	2
38123	孟文奇	3	8		东明第二人民医院	1	55	1	2	1		1500	4	1	1	2	1	2	2	2	2	2	2		东明第二人民医院	1	2	1	1	1	2	2	2	2	1	公卫人员、乡村医生	2	1	2	2	2	2	2		20	4	5	2	2
38124	孟文奇	3	8		东明第二人民医院	1	55	1	2	1		1000	1	2	2	2	2	2	2	2	2	2	2		东明第二人民医院	1	2	1	1	1	2	2	2	2	1	公卫人员、乡村医生	1	2	2	2	2	2	2		0	1	5	2	3
38125	孟文奇	3	8		东明第二人民医院	1	70	1	2	1		1000	3	1	2	2	1	2	2	2	2	2	2		东明第二人民医院	1	2	1	1	1	2	2	2	2	1	公卫人员、乡村医生	1	2	2	2	2	2	2		0	1	4	2	3
38126	孟文奇	3	8		东明第二人民医院	2	72	1	2	1		800	2	1	2	2	2	2	2	2	1	2	2		东明第二人民医院	1	2	1	1	1	2	2	2	2	1	公卫人员、乡村医生	1	2	2	2	2	2	2		0	1	5	3	2
38127	孟文奇	3	8		东明第二人民医院	2	35	3	2	1		2000	1	2	2	2	2	2	2	2	2	2	2		东明第二人民医院	1	2	1	1	1	2	2	2	2	1	公卫人员、乡村医生	1	2	2	2	2	2	2		0	1	5	2	3
38128	孟文奇	3	8		东明第二人民医院	2	50	2	2	1		1500	1	2	2	2	2	2	2	2	2	2	2		东明第二人民医院	1	2	1	1	1	2	2	2	2	1	公卫人员、乡村医生	1	2	2	2	2	2	2		0	1	5	2	2
38129	孟文奇	3	8		东明第二人民医院	1	70	1	4	1		5000	1	2	2	2	2	2	2	2	2	2	2		东明第二人民医院	1	2	1	1	1	2	2	2	2	1	公卫人员、乡村医生	1	2	2	2	2	2	2		0	2	5	2	3
38130	孟文奇	3	8		东明第二人民医院	2	70	1	2	1		800	2	1	1	2	2	2	2	2	2	2	2		东明第二人民医院	1	4	1	1	1	2	2	2	2	1	公卫人员、乡村医生	1	2	2	2	2	2	2		0	1	5	2	1
38131	孟文奇	3	8		东明第二人民医院	2	50	1	2	1		100	4	1	2	2	2	2	2	1	2	2	2		东明第二人民医院	1	2	1	1	1	2	2	2	2	1	公卫人员、乡村医生	1	2	2	2	2	2	2		0	3	5	1	1
38132	孟文奇	3	8		东明第二人民医院	2	48	1	2	1		100	1	2	2	2	2	2	2	2	2	2	2		东明第二人民医院	1	2	1	1	1	2	2	2	2	1	公卫人员、乡村医生	1	2	2	2	2	2	2		0	0	1	1	1
38133	孟文奇	3	8		东明第二人民医院	2	43	1	2	1		2000	2	2	2	2	2	2	2	2	2	2	2		东明第二人民医院	1	2	1	1	1	2	2	2	2	1	公卫人员、乡村医生	1	2	2	2	2	2	2		0	0	5	1	1
38134	孟文奇	3	8		东明第二人民医院	1	76	3	2	1		100	2	1	1	2	2	2	2	2	2	2	2		东明第二人民医院	1	2	1	1	1	2	2	2	2	1	公卫人员、乡村医生	2	1	2	2	2	2	2		20	2	5	1	1
38135	孟文奇	3	8		东明第二人民医院	1	24	4	1	4	无业	0	2	2	2	2	2	2	2	2	2	2	2		东明第二人民医院	1	5	1	1	1	2	2	2	2	1	公卫人员、乡村医生	1	2	2	2	2	2	2		0	0	5	1	1
38136	孟文奇	3	8		东明第二人民医院	2	50	1	2	1		4000	2	2	2	2	2	2	2	2	2	2	2		东明第二人民医院	1	5	1	1	1	2	2	2	2	1	公卫人员、乡村医生	1	2	2	2	2	2	2		0	0	5	1	1
38137	孟文奇	3	8		东明第二人民医院	2	31	1	2	1		500	2	2	2	2	2	2	2	2	2	2	2		东明第二人民医院	1	4	1	1	1	2	2	2	2	1	公卫人员、乡村医生	1	2	2	2	2	2	2		0	0	5	1	1
38138	孟文奇	3	8		东明第二人民医院	1	34	1	2	1		3000	1	2	2	2	2	2	2	2	2	2	2		东明第二人民医院	1	2	1	1	1	2	2	2	2	1	公卫人员、乡村医生	1	2	2	2	2	2	2		0	3	5	1	1
38139	孟文奇	3	8		东明第二人民医院	2	35	3	2	1		8000	2	2	2	2	2	2	2	2	2	2	2		东明第二人民医院	1	2	1	1	1	2	2	2	2	1	公卫人员、乡村医生	1	2	2	2	2	2	2		0	4	5	2	2
38140	孟文奇	3	8		东明第二人民医院	1	40	1	2	1		2000	2	2	2	2	2	2	2	2	2	2	2		东明第二人民医院	1	2	1	1	1	2	2	2	2	1	公卫人员、乡村医生	1	2	2	2	2	2	2		0	0	5	1	1
38141	孟文奇	3	8		东明第二人民医院	2	55	1	2	1		300	2	2	2	2	2	2	2	2	2	2	2		东明第二人民医院	1	2	1	1	1	2	2	2	2	1	公卫人员、乡村医生	1	2	2	2	2	2	2		0	0	5	1	1
38142	孟文奇	3	8		东明第二人民医院	1	57	3	2	1		3000	1	2	2	2	2	2	2	2	2	2	2		东明第二人民医院	1	2	1	1	1	2	2	2	2	1	公卫人员、乡村医生	2	1	2	2	2	2	2		20	0	5	2	2
38143	孟文奇	3	8		东明第二人民医院	1	70	1	2	1		120	3	1	2	1	2	1	2	1	2	2	2		东明第二人民医院	1	2	1	1	1	2	2	2	2	1	公卫人员、乡村医生	2	1	2	2	2	2	2		20	5	5	1	1
38144	孟文奇	3	8		东明第二人民医院	2	37	2	2	1		100	2	1	2	2	2	2	1	2	2	2	2		东明第二人民医院	1	3	1	1	1	2	2	2	2	1	公卫人员、乡村医生	2	1	2	2	2	2	2		20	0	5	1	1
38145	孟文奇	3	8		东明第二人民医院	2	54	1	2	4	无业	0	2	2	2	2	2	2	2	2	2	2	2		东明第二人民医院	1	4	1	1	1	2	2	2	2	1	公卫人员、乡村医生	1	2	2	2	2	2	2		0	0	5	2	2
38146	孟文奇	3	8		东明第二人民医院	2	41	2	2	4	无业	0	4	1	1	2	1	2	2	1	2	2	2		东明第二人民医院	1	4	1	1	1	2	2	2	2	1	公卫人员、乡村医生	2	1	2	2	2	2	2		20	3	5	2	2
38147	孟文奇	3	8		东明第二人民医院	1	66	2	2	4	无业	120	2	2	2	2	2	2	2	2	2	2	2		东明第二人民医院	1	4	1	1	1	2	2	2	2	1	公卫人员、乡村医生	2	1	2	2	2	2	2		20	0	5	2	2
38148	孟文奇	3	8		东明第二人民医院	1	70	1	4	4	无业	120	2	1	1	2	2	2	2	2	2	2	2		东明第二人民医院	1	3	1	1	1	2	2	2	2	1	公卫人员、乡村医生	2	1	2	2	2	2	2		20	0	5	1	2
38149	孟文奇	3	8		东明第二人民医院	2	44	1	2	1		1000	2	2	2	2	2	2	2	2	2	2	2		东明第二人民医院	1	4	1	1	1	2	2	2	2	1	公卫人员、乡村医生	2	1	2	2	2	2	2		20	0	5	1	1
38150	孟文奇	3	8		东明第二人民医院	2	75	1	2	4	无业	120	2	2	2	2	2	2	2	2	2	2	2		东明第二人民医院	1	3	1	1	1	2	2	2	2	1	公卫人员、乡村医生	2	1	2	2	2	2	2		20	0	5	1	1
38151	孟文奇	3	8		东明第二人民医院	2	33	1	2	1		500	2	2	2	2	2	2	2	2	2	2	2		东明第二人民医院	1	4	1	1	1	2	2	2	2	1	公卫人员、乡村医生	1	2	2	2	2	2	2		0	2	5	4	1
38152	孟文奇	3	8		东明第二人民医院	2	30	2	2	4	无业	0	2	2	2	2	2	2	2	2	2	2	2		东明第二人民医院	1	3	1	1	1	2	2	2	2	1	公卫人员、乡村医生	1	2	2	2	2	2	2		0	1	5	1	1
38153	孟文奇	3	8		东明第二人民医院	1	56	1	2	1		3500	2	2	2	2	2	2	2	2	2	2	2		东明第二人民医院	1	4	1	1	1	2	2	2	2	1	公卫人员、乡村医生	2	1	2	2	2	2	2		20	0	5	2	2
38154	孟文奇	3	8		东明第二人民医院	2	64	1	4	4	无业	100	4	1	2	2	2	2	2	2	2	2	1	高血糖	东明第二人民医院	1	4	1	1	1	2	2	2	2	1	公卫人员、乡村医生	1	2	2	2	2	2	2		0	2	5	2	2
38155	孟文奇	3	8		东明第二人民医院	1	48	2	2	1		6000	1	2	2	2	2	2	2	2	2	2	2		东明第二人民医院	1	2	1	1	1	2	2	2	2	1	公卫人员、乡村医生	2	1	2	2	2	2	2		20	0	5	2	1
38156	孟文奇	3	8		东明第二人民医院	1	70	1	2	1		2000	2	1	1	2	2	2	2	2	2	2	2		东明第二人民医院	1	2	1	1	1	2	2	2	2	1	公卫人员、乡村医生	1	2	2	2	2	2	2		0	3	5	2	2
38157	孟文奇	3	8		东明第二人民医院	2	59	2	2	1		1000	2	2	2	2	2	2	2	2	2	2	2		东明第二人民医院	1	2	1	1	1	2	2	2	2	1	公卫人员、乡村医生	2	1	2	2	2	2	2		20	1	4	2	2
38158	孟文奇	3	8		东明第二人民医院	1	55	1	2	1		3000	1	2	2	2	2	2	2	2	2	2	2		东明第二人民医院	1	2	1	1	1	2	2	2	2	1	公卫人员、乡村医生	2	1	2	2	2	2	2		20	3	5	2	2
38159	孟文奇	3	8		东明第二人民医院	1	66	2	2	1		2000	3	1	2	2	2	2	2	2	2	1	2		东明第二人民医院	1	2	1	1	1	2	2	2	2	1	公卫人员、乡村医生	1	2	2	2	2	2	2		0	2	3	2	2
38160	孟文奇	3	8		东明第二人民医院	2	39	2	2	4	无业	0	2	2	2	2	2	2	2	2	2	2	2		东明第二人民医院	1	2	1	1	1	2	2	2	2	1	公卫人员、乡村医生	1	2	2	2	2	2	2		0	0	5	2	2
38161	孟文奇	3	8		东明第二人民医院	1	69	1	2	1		1500	2	1	1	2	2	2	2	2	2	2	2		东明第二人民医院	1	2	1	1	1	2	2	2	2	1	公卫人员、乡村医生	1	2	2	2	2	2	2		0	1	5	2	2
38162	孟文奇	3	8		东明第二人民医院	1	70	1	2	1		1000	2	2	2	2	2	2	2	2	2	2	2		东明第二人民医院	1	2	1	1	1	2	2	2	2	1	公卫人员、乡村医生	1	2	2	2	2	2	2		0	1	2	2	2
38163	孟文奇	3	8		东明第二人民医院	2	56	2	2	1		2000	2	2	2	2	2	2	2	2	2	2	2		东明第二人民医院	1	2	1	1	1	2	2	2	2	1	公卫人员、乡村医生	1	2	2	2	2	2	2		0	2	4	2	3
38164	孟文奇	3	8		东明第二人民医院	1	45	1	1	1		3000	4	2	2	2	2	2	2	2	2	2	2		东明第二人民医院	1	3	1	1	1	2	2	2	2	1	公卫人员、乡村医生	1	2	2	2	2	2	2		0	3	4	1	2
38165	孟文奇	3	8		东明第二人民医院	2	63	1	2	1		200	2	2	2	2	2	2	2	2	2	2	2		东明第二人民医院	1	3	1	1	1	2	2	2	2	1	公卫人员、乡村医生	1	2	2	2	2	2	2		0	2	5	2	2
38166	孟文奇	3	8		东明第二人民医院	1	64	2	2	1		2000	2	1	1	2	2	2	2	2	2	2	2		东明第二人民医院	1	2	1	1	1	2	2	2	2	1	公卫人员、乡村医生	1	2	2	2	2	2	2		0	3	4	2	2
38167	孟文奇	3	8		东明第二人民医院	1	75	1	2	1		1000	1	1	1	2	2	2	2	2	2	2	2		东明第二人民医院	1	3	1	1	1	2	2	2	2	1	公卫人员、乡村医生	1	2	2	2	2	2	2		0	1	1	2	2
38168	孟文奇	3	8		东明第二人民医院	1	72	1	2	1		4000	2	1	1	2	2	2	2	2	2	2	2		东明第二人民医院	1	2	1	1	1	2	2	2	2	1	公卫人员、乡村医生	1	2	2	2	2	2	2		0	2	3	2	2
38169	孟文奇	3	8		东明第二人民医院	2	69	1	2	1		200	3	1	1	2	2	2	2	2	2	2	2		东明第二人民医院	1	2	1	1	1	2	2	2	2	1	公卫人员、乡村医生	1	2	2	2	2	2	2		0	3	5	2	2
38170	孟文奇	3	8		渔沃卫生院	2	58	1	2	1		200	1	2	2	2	2	2	2	2	2	2	2		渔沃卫生院	1	2	1	1	1	2	2	2	2	1	公卫人员	1	2	2	2	2	2	2		0	1	5	1	1
38171	孟文奇	3	8		渔沃卫生院	2	58	1	2	4	无业	0	3	1	1	2	2	2	2	2	2	2	2		渔沃卫生院	1	2	1	1	1	2	2	2	2	1	公卫人员	1	2	2	2	2	2	2		0	2	5	1	1
38172	孟文奇	3	8		渔沃卫生院	2	54	1	2	1		200	3	1	1	2	2	2	2	2	2	2	2		渔沃卫生院	1	2	1	1	1	2	2	2	2	1	公卫人员	1	2	2	2	2	2	2		0	2	5	1	1
38173	孟文奇	3	8		渔沃卫生院	2	55	1	2	1		300	3	1	1	2	2	2	2	2	2	2	2		渔沃卫生院	1	1	1	1	1	2	2	2	2	1	公卫人员	1	2	2	2	2	2	2		0	2	5	1	1
38174	孟文奇	3	8		渔沃卫生院	2	54	1	2	1		500	1	2	2	2	2	2	2	2	2	2	2		渔沃卫生院	1	1	1	1	1	2	2	2	2	1	公卫人员	1	2	2	2	2	2	2		0	0	5	1	1
38175	孟文奇	3	8		渔沃卫生院	2	56	1	2	1		200	3	1	2	1	2	2	2	2	2	2	2		渔沃卫生院	1	5	1	1	1	2	2	2	2	1	公卫人员	1	2	2	2	2	2	2		0	5	5	1	1
38176	孟文奇	3	8		渔沃卫生院	2	38	2	2	4	无业	0	1	2	2	2	2	2	2	2	2	2	2		渔沃卫生院	1	1	1	1	1	2	2	2	2	1	公卫人员	1	2	2	2	2	2	2		0	2	5	2	2
38177	孟文奇	3	8		渔沃卫生院	1	54	1	2	1		3000	2	2	2	2	2	2	2	2	2	2	2		渔沃卫生院	1	3	1	1	1	2	2	2	2	1	公卫人员	1	2	2	2	2	2	2		0	2	5	1	1
38178	孟文奇	3	8		渔沃卫生院	2	68	1	4	1		200	3	2	2	1	2	2	2	1	2	2	2		渔沃卫生院	1	2	1	1	1	2	2	2	2	1	公卫人员	2	1	2	2	2	2	2		20	2	5	2	2
38179	孟文奇	3	8		渔沃卫生院	2	48	1	2	1		0	3	1	1	2	2	2	2	2	2	2	2		渔沃卫生院	1	2	1	1	1	2	2	2	2	1	公卫人员	1	2	2	2	2	2	2		0	4	5	1	1
38180	孟文奇	3	8		渔沃卫生院	1	66	1	2	1		200	3	1	1	2	2	2	2	2	2	2	2		渔沃卫生院	1	2	1	1	1	2	2	2	2	1	公卫人员	2	1	2	2	2	2	2		20	4	5	2	2
38181	孟文奇	3	8		渔沃卫生院	1	50	2	2	1		800	2	2	2	2	2	2	2	2	2	2	2		渔沃卫生院	1	2	1	1	1	2	2	2	2	1	公卫人员	1	2	2	2	2	2	2		0	3	5	1	1
38182	孟文奇	3	8		渔沃卫生院	2	45	1	2	1		450	3	2	2	2	2	2	2	2	2	2	2		渔沃卫生院	1	2	1	1	1	2	2	2	2	1	公卫人员	1	2	2	2	2	2	2		0	3	5	1	1
38183	孟文奇	3	8		渔沃卫生院	2	66	1	2	1		300	3	1	1	2	2	2	2	2	2	2	2		渔沃卫生院	1	4	1	1	1	2	2	2	2	1	公卫人员	2	1	2	2	2	2	2		20	2	5	1	1
38184	孟文奇	3	8		渔沃卫生院	2	46	1	2	1		600	2	1	1	2	2	2	2	2	2	2	2		渔沃卫生院	1	2	1	1	1	2	2	2	2	1	公卫人员	1	2	2	2	2	2	2		0	2	5	1	1
38185	孟文奇	3	8		渔沃卫生院	1	30	4	1	1		4000	2	2	2	2	2	2	2	2	2	2	2		渔沃卫生院	1	1	1	1	1	2	2	2	2	1	公卫人员	2	1	2	2	2	2	2		20	0	5	1	1
38186	孟文奇	3	8		渔沃卫生院	2	60	1	2	4	无业	0	3	1	1	2	1	1	2	2	1	2	2		渔沃卫生院	1	2	1	1	1	2	2	2	2	1	公卫人员	1	2	2	2	2	2	2		0	2	5	1	1
38187	孟文奇	3	8		渔沃卫生院	2	52	1	2	1	350	1	2	2	2	2	2	2	2	2	2	2	2		渔沃卫生院	1	1	1	1	1	2	2	2	2	1	公卫人员	1	2	2	2	2	2	2		0	1	5	1	2
38188	孟文奇	3	8		渔沃卫生院	2	50	1	2	4	无业	0	2	1	1	2	2	2	2	2	2	2	2		渔沃卫生院	1	1	1	1	1	2	2	2	2	1	公卫人员	1	2	2	2	2	2	2		0	2	5	1	2
38189	孟文奇	3	8		渔沃卫生院	1	50	1	2	1		4000	3	1	1	2	2	2	2	2	2	2	2		渔沃卫生院	1	1	1	1	1	2	2	2	2	1	公卫人员	1	2	2	2	2	2	2		0	0	5	1	2
38190	孟文奇	3	8		渔沃卫生院	2	51	1	2	1		2000	3	1	1	2	2	2	2	2	2	2	2		渔沃卫生院	1	1	1	1	1	2	2	2	2	1	公卫人员	1	2	2	2	2	2	2		0	2	3	1	2
38191	孟文奇	3	8		渔沃卫生院	2	50	1	2	1		2000	1	1	1	2	2	1	2	2	2	2	2		渔沃卫生院	1	1	1	1	1	2	2	2	2	1	公卫人员	1	2	2	2	2	2	2		0	1	5	1	2
38192	孟文奇	3	8		渔沃卫生院	2	66	1	2	4	自由职业	6100	3	1	1	2	2	1	2	2	1	2	2		渔沃卫生院	1	2	1	1	1	2	2	2	2	1	公卫人员	1	2	2	2	2	2	2		0	1	5	1	2
38193	孟文奇	3	8		渔沃卫生院	2	45	1	2	1		4000	2	1	1	2	2	2	2	2	2	2	2		渔沃卫生院	1	1	1	1	1	2	2	2	2	1	公卫人员	1	2	2	2	2	2	2		0	2	5	1	1
38194	孟文奇	3	8		渔沃卫生院	2	26	1	2	4	无业	0	1	2	2	2	2	2	2	2	2	2	2		渔沃卫生院	1	1	1	1	1	2	2	2	2	1	公卫人员	1	2	2	2	2	2	2		0	1	4	1	2
38195	孟文奇	3	8		渔沃卫生院	2	46	1	2	1		1500	2	1	1	2	2	2	2	2	2	2	2		渔沃卫生院	1	1	1	1	1	2	2	2	2	1	公卫人员	1	2	2	2	2	2	2		0	2	5	1	2
38196	孟文奇	3	8		渔沃卫生院	2	40	1	2	1		1000	1	2	2	2	2	2	2	2	2	2	2		渔沃卫生院	1	1	1	1	1	2	2	2	2	1	公卫人员	1	2	2	2	2	2	2		0	0	5	1	2
38197	孟文奇	3	8		渔沃卫生院	2	35	2	2	1		1500	2	2	2	2	2	2	2	2	2	2	2		渔沃卫生院	1	1	1	1	1	2	2	2	2	1	公卫人员	1	2	2	2	2	2	2		0	1	5	1	2
38198	孟文奇	3	8		渔沃卫生院	2	60	2	2	1		4000	1	2	2	2	2	2	2	2	2	2	2		渔沃卫生院	1	2	1	1	1	2	2	2	2	1	公卫人员	1	2	2	2	2	2	2		0	0	5	1	2
38199	孟文奇	3	8		渔沃卫生院	2	38	2	2	1		2000	1	2	2	2	2	2	2	2	2	2	2		渔沃卫生院	1	1	1	1	1	2	2	2	2	1	公卫人员	1	2	2	2	2	2	2		0	0	5	1	1
38200	孟文奇	3	8		渔沃卫生院	2	68	1	2	4	无业	0	1	2	2	2	2	2	2	2	2	2	2		渔沃卫生院	1	1	1	1	1	2	2	2	2	1	公卫人员	1	2	2	2	2	2	2		0	0	5	1	2
38201	孟文奇	3	8		渔沃卫生院	1	52	3	2	1		4000	3	1	1	1	1	2	2	2	2	2	2		渔沃卫生院	1	1	1	1	1	2	2	2	2	1	公卫人员	2	1	2	2	2	2	2		20	0	5	1	1
38202	孟文奇	3	8		渔沃卫生院	2	78	1	2	1		300	3	1	2	2	2	2	2	2	2	2	1	高血糖	渔沃卫生院	1	2	1	1	1	2	2	2	2	1	公卫人员	1	2	2	2	2	2	2		0	2	5	1	1
38203	孟文奇	3	8		渔沃卫生院	1	49	2	2	1		4000	2	1	1	2	2	2	2	2	2	2	2		渔沃卫生院	1	2	1	1	1	2	2	2	2	1	公卫人员	1	2	2	2	2	2	2		0	0	5	2	3
38204	孟文奇	3	8		渔沃卫生院	1	67	1	2	1		600	5	1	1	2	2	1	2	2	2	2	2		渔沃卫生院	1	1	1	1	1	2	2	2	2	1	公卫人员	1	2	2	2	2	2	2		0	0	5	2	3
38205	孟文奇	3	8		渔沃卫生院	2	50	1	2	1		200	3	2	2	2	2	2	2	2	2	2	2		渔沃卫生院	1	3	1	1	1	2	2	2	2	1	公卫人员	1	2	2	2	2	2	2		0	0	5	3	3
38206	孟文奇	3	8		渔沃卫生院	2	50	1	2	4	无业	0	2	2	2	2	2	2	2	2	2	2	2		渔沃卫生院	1	2	1	1	1	2	2	2	2	1	公卫人员	1	2	2	2	2	2	2		0	1	5	2	3
38207	孟文奇	3	8		渔沃卫生院	2	43	1	2	1		600	3	2	2	2	2	2	2	2	2	2	2		渔沃卫生院	1	1	1	1	1	2	2	2	2	1	公卫人员	1	2	2	2	2	2	2		0	1	5	2	3
38208	孟文奇	3	8		渔沃卫生院	2	43	1	2	4	无业	0	1	2	2	2	2	2	2	2	2	2	2		渔沃卫生院	1	3	1	1	1	2	2	2	2	1	公卫人员	1	2	2	2	2	2	2		0	1	5	2	3
38209	孟文奇	3	8		渔沃卫生院	1	50	4	2	1		5000	2	2	2	2	2	2	2	2	2	2	2		渔沃卫生院	1	2	1	1	1	2	2	2	2	1	公卫人员	1	2	2	2	2	2	2		20	0	1	2	2
38210	孟文奇	3	8		渔沃卫生院	2	55	1	2	1		300	3	1	1	2	2	2	2	2	2	2	1	高血糖	渔沃卫生院	1	1	1	1	1	2	2	2	2	1	公卫人员	1	2	2	2	2	2	2		0	3	5	2	1
38211	孟文奇	3	8		渔沃卫生院	2	51	1	2	1		300	3	1	1	1	2	2	2	2	2	2	2		渔沃卫生院	1	1	1	1	1	2	2	2	2	1	公卫人员	1	2	2	2	2	2	2		0	3	5	2	3
38212	孟文奇	3	8		渔沃卫生院	2	75	1	4	4	无业	0	4	1	1	2	2	2	2	2	2	2	2		渔沃卫生院	1	2	1	1	1	2	2	2	2	1	公卫人员	1	2	2	2	2	2	2		0	3	5	2	3
38213	孟文奇	3	8		渔沃卫生院	2	57	1	2	1		600	4	1	1	2	2	2	2	2	2	2	2		渔沃卫生院	1	2	1	1	1	2	2	2	2	1	公卫人员	1	2	2	2	2	2	2		0	5	5	1	3
38214	孟文奇	3	8		渔沃卫生院	2	57	1	2	1		600	4	1	1	2	2	2	2	2	2	2	2		渔沃卫生院	1	1	1	1	1	2	2	2	2	1	公卫人员	1	2	2	2	2	2	2		0	0	5	2	3
38215	孟文奇	3	8		渔沃卫生院	2	52	1	2	1		500	2	1	1	2	2	2	2	2	2	2	2		渔沃卫生院	1	1	1	1	1	2	2	2	2	1	公卫人员	1	2	2	2	2	2	2		0	0	5	2	3
38216	孟文奇	3	8		渔沃卫生院	2	48	1	2	1		600	3	1	1	2	2	2	2	2	2	2	1	高血糖	渔沃卫生院	1	1	1	1	1	2	2	2	2	1	公卫人员	1	2	2	2	2	2	2		0	0	5	2	3
38217	孟文奇	3	8		渔沃卫生院	2	52	1	2	1		600	1	2	2	2	2	2	2	2	2	2	2		渔沃卫生院	1	2	1	1	1	2	2	2	2	1	公卫人员	1	2	2	2	2	2	2		0	2	5	2	3
38218	孟文奇	3	8		渔沃卫生院	2	79	1	2	4	无业	0	4	1	1	2	2	1	2	2	2	2	2		渔沃卫生院	1	3	1	1	1	2	2	2	2	1	公卫人员	1	2	2	2	2	2	2		0	3	5	1	1
38219	孟文奇	3	8		渔沃卫生院	2	47	1	2	1		2000	2	2	2	2	2	2	2	2	2	2	2		渔沃卫生院	1	4	2	1	1	2	2	2	2	1	公卫人员	1	2	2	2	2	2	2		0	1	5	2	2
38220	孟文奇	3	8		渔沃卫生院	2	69	2	2	3		800	2	2	2	2	2	2	2	2	2	2	2		渔沃卫生院	1	3	1	1	1	2	2	2	2	1	公卫人员	1	2	2	2	2	2	2		0	0	5	2	2
38221	孟文奇	3	8		渔沃卫生院	2	58	1	2	4	无业	0	2	2	2	2	2	2	2	2	2	2	2		渔沃卫生院	1	4	2	1	1	2	2	2	2	1	公卫人员	1	2	2	2	2	2	2		0	0	5	2	2
38222	孟文奇	3	8		渔沃卫生院	2	40	2	2	4	无业	0	2	2	2	2	2	2	2	2	2	2	2		渔沃卫生院	1	2	1	1	1	2	2	2	2	1	公卫人员	1	2	2	2	2	2	2		0	0	5	2	2
38223	孟文奇	3	8		渔沃卫生院	2	48	1	2	4	无业	0	2	1	1	2	2	2	2	2	2	2	2		渔沃卫生院	1	3	1	1	1	2	2	2	2	1	公卫人员	1	2	2	2	2	2	2		0	0	5	2	2
38224	孟文奇	3	8		渔沃卫生院	2	49	2	2	4	无业	0	4	1	2	2	2	2	2	1	2	2	2		渔沃卫生院	1	2	1	1	1	2	2	2	2	1	公卫人员	2	1	2	2	2	2	2		20	1	5	2	2
38225	孟文奇	3	8		渔沃卫生院	2	56	1	2	4	自由职业	1000	3	2	2	2	2	2	2	2	2	2	2		渔沃卫生院	1	3	1	1	1	2	2	2	2	1	公卫人员	1	2	2	2	2	2	2		0	1	5	2	2
38226	孟文奇	3	8		渔沃卫生院	2	65	1	2	4	无业	0	4	1	1	2	2	2	2	2	2	2	2		渔沃卫生院	1	3	1	1	1	2	2	2	2	1	公卫人员	1	2	2	2	2	2	2		0	1	5	2	2
38227	孟文奇	3	8		渔沃卫生院	2	70	1	2	4	无业	0	4	1	2	1	2	2	2	2	2	2	2		渔沃卫生院	1	4	1	1	1	2	2	2	2	1	公卫人员	1	2	2	2	2	2	2		0	2	5	1	1
38228	孟文奇	3	8		渔沃卫生院	2	34	2	2	4	自由职业	3000	2	2	2	2	2	2	2	2	2	2	2		渔沃卫生院	1	3	1	1	1	2	2	2	2	1	公卫人员	2	1	2	2	2	2	2		20	0	5	2	2
38229	孟文奇	3	8		渔沃卫生院	2	34	2	2	4	无业	0	2	2	2	2	2	2	2	2	2	2	2		渔沃卫生院	1	2	1	1	1	2	2	2	2	1	公卫人员	1	2	2	2	2	2	2		0	2	5	2	3
38230	孟文奇	3	8		渔沃卫生院	2	55	1	2	4	无业	0	4	1	2	2	1	2	2	2	2	2	2		渔沃卫生院	1	3	1	1	1	2	2	2	2	1	公卫人员	1	2	2	2	2	2	2		0	3	5	2	2
38231	孟文奇	3	8		渔沃卫生院	2	77	1	2	4	无业	0	4	1	2	1	2	2	2	2	2	2	2		渔沃卫生院	1	3	2	1	1	2	2	2	2	1	公卫人员	1	2	2	2	2	2	2		0	3	5	1	1
38232	孟文奇	3	8		渔沃卫生院	2	70	1	2	4	无业	0	4	1	1	1	2	2	2	2	2	2	2		渔沃卫生院	1	3	1	1	1	2	2	2	2	1	公卫人员	1	2	2	2	2	2	2		0	0	5	1	2
38233	孟文奇	3	8		小井镇卫生院	2	76	1	2	1		100	3	1	1	1	2	2	2	2	2	2	2		小井镇卫生院	1	2	1	1	1	2	2	2	2	1	公卫人员、乡村医生	2	1	2	2	2	2	2		0	0	5	2	2
38234	孟文奇	3	8		小井镇卫生院	2	67	1	2	1		120	3	1	2	2	2	2	2	1	2	2	2		小井镇卫生院	1	4	1	1	1	2	2	2	2	1	公卫人员、乡村医生	1	2	2	2	2	2	2		0	0	5	1	2
38235	孟文奇	3	8		小井镇卫生院	1	70	1	2	1		178	3	1	2	2	1	1	2	2	2	2	2		小井镇卫生院	1	2	1	1	1	2	2	2	2	1	公卫人员、乡村医生	1	2	2	2	2	2	2		0	0	5	1	2
38236	孟文奇	3	8		小井镇卫生院	1	40	2	2	1		6000	1	2	2	2	2	2	2	2	2	2	2		小井镇卫生院	1	2	1	1	1	2	2	2	2	1	公卫人员、乡村医生	1	2	2	2	2	2	2		0	0	5	2	2
38237	孟文奇	3	8		小井镇卫生院	2	63	1	2	1		100	3	2	2	2	2	2	2	2	2	2	2		小井镇卫生院	1	2	1	1	1	2	2	2	2	1	公卫人员、乡村医生	1	2	2	2	2	2	2		0	0	1	1	1
38238	孟文奇	3	8		小井镇卫生院	1	66	1	2	1		200	1	2	2	2	2	2	2	2	2	2	2		小井镇卫生院	1	1	1	1	1	2	2	2	2	1	公卫人员、乡村医生	1	2	2	2	2	2	2		0	2	5	1	1
38239	孟文奇	3	8		小井镇卫生院	1	70	2	4	1		160	3	1	1	2	2	2	2	2	2	2	2		小井镇卫生院	1	1	1	1	1	2	2	2	2	1	公卫人员、乡村医生	1	2	2	2	2	2	2		0	3	5	2	2
38240	孟文奇	3	8		小井镇卫生院	1	86	1	2	1		1600	3	1	2	2	2	2	2	2	2	2	2	冠心病	小井镇卫生院	1	4	1	1	1	2	2	2	2	1	公卫人员、乡村医生	1	2	2	2	2	2	2		0	0	5	2	2
38241	孟文奇	3	8		小井镇卫生院	1	75	1	2	1		120	2	2	2	2	2	2	2	2	2	2	2		小井镇卫生院	1	1	1	1	1	2	2	2	2	1	公卫人员、乡村医生	2	1	2	2	2	2	2		20	0	5	2	2
38242	孟文奇	3	8		小井镇卫生院	2	71	1	2	1		200	3	1	2	1	2	2	2	2	2	2	2		小井镇卫生院	1	2	1	1	1	2	2	2	2	1	公卫人员、乡村医生	2	1	2	2	2	2	2		20	0	5	2	2
38243	孟文奇	3	8		小井镇卫生院	1	58	1	2	1		200	3	1	2	2	1	2	2	2	2	2	2		小井镇卫生院	1	2	1	1	1	2	2	2	2	1	公卫人员、乡村医生	1	2	2	2	2	2	2		0	2	5	1	1
38244	孟文奇	3	8		小井镇卫生院	2	54	1	2	1		200	3	1	1	2	2	2	2	2	2	2	2		小井镇卫生院	1	3	1	1	1	2	2	2	2	1	公卫人员、乡村医生	1	2	2	2	2	2	2		0	0	5	1	1
38245	孟文奇	3	8		小井镇卫生院	2	53	3	2	3		3000	4	1	1	2	2	2	2	2	2	2	2		小井镇卫生院	1	2	1	1	1	2	2	2	2	1	公卫人员、乡村医生	1	2	2	2	2	2	2		0	1	5	1	1
38246	孟文奇	3	8		小井镇卫生院	2	72	1	2	4	无业	0	3	1	1	2	2	2	2	2	2	2	2		小井镇卫生院	1	2	1	1	1	2	2	2	2	1	公卫人员、乡村医生	1	2	2	2	2	2	2		0	1	5	2	2
38247	孟文奇	3	8		小井镇卫生院	2	72	1	2	4	无业	0	2	1	1	2	2	2	2	2	2	2	2		小井镇卫生院	1	3	1	1	1	2	2	2	2	1	公卫人员、乡村医生	2	1	2	2	2	2	2		0	0	5	1	1
38248	孟文奇	3	8		小井镇卫生院	1	67	1	2	4	无业	0	3	1	1	2	2	2	2	2	2	2	2		小井镇卫生院	1	3	1	1	1	2	2	2	2	1	公卫人员、乡村医生	1	2	2	2	2	2	2		0	0	5	2	2
38249	孟文奇	3	8		小井镇卫生院	1	70	1	4	4	无业	0	4	1	1	2	2	2	2	2	2	2	2		小井镇卫生院	1	3	1	1	1	2	2	2	2	1	公卫人员、乡村医生	1	2	2	2	2	2	2		0	0	5	3	3
38250	孟文奇	3	8		小井镇卫生院	1	66	1	2	4	无业	0	3	1	1	2	2	2	2	1	2	2	2		小井镇卫生院	1	2	1	1	1	2	2	2	2	1	公卫人员、乡村医生	1	2	2	2	2	2	2		0	1	5	3	3
38251	孟文奇	3	8		小井镇卫生院	1	40	2	2	4	自由职业	4000	2	2	2	2	2	2	2	2	2	2	2		小井镇卫生院	1	2	1	1	1	2	2	2	2	1	公卫人员、乡村医生	2	1	1	1	1	1	1		20	0	5	2	2
38252	孟文奇	3	8		小井镇卫生院	1	77	1	2	4	无业	0	3	1	1	2	2	2	2	2	2	2	2		小井镇卫生院	1	2	1	1	1	2	2	2	2	1	公卫人员、乡村医生	1	2	2	2	2	2	2		0	0	5	2	2
38253	孟文奇	3	8		小井镇卫生院	1	78	1	4	4	无业	0	1	2	2	2	2	2	2	2	2	2	2		小井镇卫生院	1	2	1	1	1	2	2	2	2	1	公卫人员、乡村医生	1	2	2	2	2	2	2		0	1	5	3	3
38254	孟文奇	3	8		小井镇卫生院	1	58	2	2	4	自由职业	3000	2	2	2	2	2	2	2	2	2	2	2		小井镇卫生院	1	2	1	1	1	2	2	2	2	1	公卫人员、乡村医生	1	2	2	2	2	2	2		0	0	5	2	2
38255	孟文奇	3	8		小井镇卫生院	2	63	1	2	4	无业	0	3	1	2	2	2	1	2	2	2	2	2		小井镇卫生院	1	2	1	1	1	2	2	2	2	1	公卫人员、乡村医生	1	2	2	2	2	2	2		0	1	1	1	1
38256	孟文奇	3	8		小井镇卫生院	2	68	1	2	4	无业	0	5	1	2	2	2	1	2	2	2	2	2		小井镇卫生院	1	1	1	1	1	2	2	2	2	1	公卫人员、乡村医生	1	2	2	2	2	2	2		0	1	5	1	1
38257	孟文奇	3	8		小井镇卫生院	1	67	2	2	4	无业	0	1	2	2	2	2	2	2	2	2	2	2		小井镇卫生院	1	1	1	1	1	2	2	2	2	1	公卫人员、乡村医生	1	2	2	2	2	2	2		0	1	5	1	1
38258	孟文奇	3	8		小井镇卫生院	2	58	1	2	1		1000	2	1	1	2	2	2	2	2	2	2	2		小井镇卫生院	1	2	1	1	1	2	2	2	2	1	公卫人员、乡村医生	1	2	2	2	2	2	2		0	1	5	1	1
38259	孟文奇	3	8		小井镇卫生院	2	47	1	2	4	无业	0	3	1	1	2	2	2	2	2	1	2	2		小井镇卫生院	1	1	1	1	1	2	2	2	2	2	公卫人员、乡村医生	1	2	2	2	2	2	2		0	1	5	1	1
38260	孟文奇	3	8		小井镇卫生院	1	53	2	2	1		1000	3	1	1	2	2	2	2	2	2	2	2		小井镇卫生院	1	1	1	1	1	2	2	2	2	1	公卫人员、乡村医生	1	2	2	2	2	2	2		0	1	5	1	2
38261	孟文奇	3	8		小井镇卫生院	1	66	1	2	1		1500	1	2	2	2	2	2	2	2	2	2	2		小井镇卫生院	1	1	1	1	1	2	2	2	2	1	公卫人员、乡村医生	1	2	2	2	2	2	2		0	0	5	1	1
38262	孟文奇	3	8		小井镇卫生院	1	85	2	2	4	无业	0	3	1	2	2	2	1	2	2	2	2	2		小井镇卫生院	1	1	1	1	1	2	2	2	2	1	公卫人员、乡村医生	1	2	2	2	2	2	2		0	1	5	1	1
38263	孟文奇	3	8		小井镇卫生院	1	74	1	2	4	无业	0	3	1	2	1	2	1	2	2	2	2	2		小井镇卫生院	1	1	1	1	1	2	2	2	2	1	公卫人员、乡村医生	1	2	2	2	2	2	2		0	2	4	1	2
38264	孟文奇	3	8		小井镇卫生院	1	69	1	2	4	无业	0	3	1	1	2	2	1	2	2	2	2	2		小井镇卫生院	1	1	1	1	1	2	2	2	2	1	公卫人员、乡村医生	1	2	2	2	2	2	2		0	2	5	1	2
38265	孟文奇	3	8		小井镇卫生院	1	68	1	2	4	无业	0	3	1	2	2	2	1	2	2	2	2	2		小井镇卫生院	1	3	1	1	1	2	2	2	2	1	公卫人员、乡村医生	1	2	2	2	2	2	2		0	1	5	2	2
38266	孟文奇	3	8		小井镇卫生院	1	46	1	2	1		3500	1	2	2	2	2	2	2	2	2	2	2		小井镇卫生院	1	1	1	1	1	2	2	2	2	1	公卫人员、乡村医生	1	2	2	2	2	2	2		0	0	5	3	2
38267	孟文奇	3	8		小井镇卫生院	2	43	1	2	4	无业	0	1	2	2	2	2	2	2	2	2	2	2		小井镇卫生院	1	1	1	1	1	2	2	2	2	1	公卫人员、乡村医生	1	2	2	2	2	2	2		0	0	5	1	2
38268	孟文奇	3	8		小井镇卫生院	1	73	1	2	4	无业	0	2	2	2	2	2	2	2	2	2	2	2		小井镇卫生院	1	2	1	1	1	2	2	2	2	1	公卫人员、乡村医生	1	2	2	2	2	2	2		0	1	5	2	2
38269	孟文奇	3	8		小井镇卫生院	1	49	2	2	1		1000	2	1	2	2	2	2	1	2	2	2	2		小井镇卫生院	1	1	1	1	1	2	2	2	2	1	公卫人员、乡村医生	1	2	2	2	2	2	2		0	1	4	1	1
38270	孟文奇	3	8		小井镇卫生院	2	78	1	2	1		300	2	1	2	2	2	2	2	1	2	2	2		小井镇卫生院	1	2	1	1	1	2	2	2	2	1	公卫人员、乡村医生	1	2	2	2	2	2	2		0	3	4	1	2
38271	孟文奇	3	8		小井镇卫生院	1	60	1	2	1		600	2	2	2	2	2	2	2	2	2	2	2		小井镇卫生院	1	2	1	1	1	2	2	2	2	1	公卫人员、乡村医生	1	2	2	2	2	2	2		0	1	3	2	2
38272	孟文奇	3	8		小井镇卫生院	2	65	1	2	1		600	3	2	2	2	2	2	2	2	2	2	2		小井镇卫生院	1	1	1	1	1	2	2	2	2	1	公卫人员、乡村医生	2	1	2	2	2	2	2		20	2	3	1	1
38273	孟文奇	3	8		小井镇卫生院	1	60	2	2	1		800	1	1	1	2	2	2	2	2	2	2	2		小井镇卫生院	1	1	1	1	1	2	2	2	2	1	公卫人员、乡村医生	2	1	2	2	2	2	2		20	2	5	2	1
38274	孟文奇	3	8		小井镇卫生院	1	54	1	2	1		800	4	1	1	2	2	2	2	2	2	2	2		小井镇卫生院	1	1	1	1	1	2	2	2	2	1	公卫人员、乡村医生	2	1	2	2	2	2	2		20	1	5	3	3
38275	孟文奇	3	8		小井镇卫生院	1	69	1	2	1		600	4	1	1	2	2	2	2	2	2	2	2		小井镇卫生院	1	1	1	1	1	2	2	2	2	1	公卫人员、乡村医生	2	1	2	2	2	2	2		20	4	5	1	1
38276	孟文奇	3	8		小井镇卫生院	1	50	1	2	1		2000	3	2	2	2	2	2	2	2	2	2	2		小井镇卫生院	1	2	1	1	1	2	2	2	2	1	公卫人员、乡村医生	1	2	2	2	2	2	2		0	0	3	1	1
38277	孟文奇	3	8		小井镇卫生院	1	67	1	2	1		600	5	1	1	2		2	2	2	2	2	2		小井镇卫生院	1	1	1	1	1	2	2	2	2	1	公卫人员、乡村医生	1	2	2	2	2	2	2		0	3	4	2	2
38278	孟文奇	3	8		小井镇卫生院	2	65	1	2	1		300	2	2	2	2	2	2	2	2	2	2	2		小井镇卫生院	1	1	1	1	1	2	2	2	2	1	公卫人员、乡村医生	1	2	2	2	2	2	2		20	0	4	1	1
38279	孟文奇	3	8		小井镇卫生院	2	70	1	4	1		300	4	1	1	1	2	2	2	2	2	2	2		小井镇卫生院	1	1	1	1	1	2	2	2	2	1	公卫人员、乡村医生	1	2	2	2	2	2	2		0	3	4	1	1
38280	孟文奇	3	8		小井镇卫生院	2	41	2	2	1		800	2	2	2	2	2	2	2	2	2	2	2		小井镇卫生院	1	1	1	1	1	2	2	2	2	1	公卫人员、乡村医生	1	2	2	2	2	2	2		0	1	4	1	1
38281	孟文奇	3	8		小井镇卫生院	2	71	1	2	1		300	3	1	1	2	2	2	2	2	2	2	2		小井镇卫生院	1	2	1	1	1	2	2	2	2	1	公卫人员、乡村医生	1	2	2	2	2	2	2		0	0	5	1	1
38282	孟文奇	3	8		小井镇卫生院	1	46	2	2	1		800	4	1	2	2	2	1	2	2	2	2	2		小井镇卫生院	1	1	1	1	1	2	2	2	2	1	公卫人员、乡村医生	1	2	2	2	2	2	2		0	3	5	1	2
38283	孟文奇	3	8		小井镇卫生院	1	78	1	2	1		600	2	1	2	2	2	2	2	1	2	2	2		小井镇卫生院	1	2	1	1	1	2	2	2	2	1	公卫人员、乡村医生	1	2	2	2	2	2	2		0	2	5	1	1
38284	孟文奇	3	8		小井镇卫生院	2	44	2	2	1		800	3	2	2	2	2	2	2	2	2	2	2		小井镇卫生院	1	4	1	1	1	2	2	2	2	1	公卫人员、乡村医生	1	2	2	2	2	2	2		0	0	3	1	2
38285	孟文奇	3	8		小井镇卫生院	1	52	2	2	1		2000	2	2	2	2	2	2	2	2	2	2	2		小井镇卫生院	1	4	1	1	1	2	2	2	2	1	公卫人员、乡村医生	1	2	2	2	2	2	2		0	1	4	2	2
38286	孟文奇	3	8		小井镇卫生院	2	64	1	2	1		800	4	1	2	2	2	2	2	2	2	2	2		小井镇卫生院	1	2	1	1	1	2	2	2	2	1	公卫人员、乡村医生	1	2	2	2	2	2	2		0	2	4	2	1
38287	孟文奇	3	8		小井镇卫生院	1	58	3	2	1		3500	2	2	2	2	2	2	2	2	2	2	2		小井镇卫生院	1	2	1	1	1	2	2	2	2	1	公卫人员、乡村医生	2	1	2	2	2	2	2		20	1	5	2	2
38288	孟文奇	3	8		小井镇卫生院	1	66	1	2	1		1000	2	2	2	2	2	2	2	2	2	2	2		小井镇卫生院	1	2	1	1	1	2	2	2	2	1	公卫人员、乡村医生	2	1	2	2	2	2	2		20	1	5	2	3
38289	孟文奇	3	8		小井镇卫生院	2	57	1	2	1		2500	4	1	2	2	1	2	2	2	2	2	2		小井镇卫生院	1	2	1	1	1	2	2	2	2	1	公卫人员、乡村医生	1	2	2	2	2	2	2		0	2	4	2	1
38290	孟文奇	3	8		小井镇卫生院	1	79	1	2	1		500	3	1	2	2	2	1	2	2	2	2	2		小井镇卫生院	1	2	1	1	1	2	2	2	2	1	公卫人员、乡村医生	1	2	2	2	2	2	2		0	0	2	5	2
38291	孟文奇	3	8		小井镇卫生院	2	33	2	2	1		500	2	1	2	2	2	2	2	1	2	2	2		小井镇卫生院	1	4	1	1	1	2	2	2	2	1	公卫人员、乡村医生	1	2	2	2	2	2	2		0	1	5	2	1
38292	孟文奇	3	8		小井镇卫生院	2	48	1	2	1		1500	1	2	2	2	2	2	2	2	2	2	2		小井镇卫生院	1	2	1	1	1	2	2	2	2	1	公卫人员、乡村医生	1	2	2	2	2	2	2		0	3	5	2	2
38293	孟文奇	3	8		小井镇卫生院	2	52	1	2	1		1500	2	2	2	2	2	2	2	2	2	2	2		小井镇卫生院	1	4	1	1	1	2	2	2	2	1	公卫人员、乡村医生	1	2	2	2	2	2	2		0	1	4	2	3
38294	孟文奇	3	8		小井镇卫生院	2	53	1	2	1		1300	1	2	2	2	2	2	2	2	2	2	2		小井镇卫生院	1	2	1	1	1	2	2	2	2	1	公卫人员、乡村医生	2	1	2	2	2	2	2		20	1	5	1	2
38295	孟文奇	3	8		小井镇卫生院	1	52	1	2	1		2500	3	1	1	2	2	2	2	2	2	2	2		小井镇卫生院	1	4	1	1	1	2	2	2	2	1	公卫人员、乡村医生	1	2	2	2	2	2	2		0	1	5	2	2
38296	孟文奇	3	8		小井镇卫生院	2	68	1	2	1		1500	4	1	2	2	2	1	2	2	2	2	2		小井镇卫生院	1	4	1	1	1	2	2	2	2	1	公卫人员、乡村医生	1	2	2	2	2	2	2		0	1	5	2	1
38297	孟文奇	3	8		小井镇卫生院	1	50	2	2	1		2000	1	2	2	2	2	2	2	2	2	2	2		小井镇卫生院	1	2	1	1	1	2	2	2	2	1	公卫人员、乡村医生	1	2	2	2	2	2	2		0	1	5	2	2
38298	孟文奇	3	8		小井镇卫生院	2	61	1	2	1		800	4	1	2	2	2	2	1	2	2	2	2		小井镇卫生院	1	4	1	1	1	2	2	2	2	1	公卫人员、乡村医生	1	2	2	2	2	2	2		0	2	4	2	1
38299	孟文奇	3	8		小井镇卫生院	2	37	1	2	1		1000	2	2	2	2	2	2	2	2	2	2	2		小井镇卫生院	1	2	1	1	1	2	2	2	2	1	公卫人员、乡村医生	1	2	2	2	2	2	2		0	1	5	2	2
38300	孟文奇	3	8		小井镇卫生院	2	56	1	2	1		600	4	1	2	2	2	2	2	2	1	2	2		小井镇卫生院	1	5	1	1	1	2	2	2	2	1	公卫人员、乡村医生	1	2	2	2	2	2	2		0	0	5	1	1
38301	孟文奇	3	8		小井镇卫生院	2	71	1	2	1		200	2	2	2	2	2	2	2	2	2	2	2		小井镇卫生院	1	2	1	1	1	2	2	2	2	1	公卫人员、乡村医生	1	2	2	2	2	2	2		0	0	5	1	1
38302	孟文奇	3	8		小井镇卫生院	1	77	2	4	4	无业	0	4	2	2	2	2	2	2	2	2	2	2		小井镇卫生院	1	2	1	1	1	2	2	2	2	1	公卫人员、乡村医生	1	2	2	2	2	2	2		0	0	5	1	1
38303	孟文奇	3	8		小井镇卫生院	1	67	1	2	1		200	4	2	2	2	2	2	2	2	2	2	2		小井镇卫生院	1	2	1	1	1	2	2	2	2	1	公卫人员、乡村医生	2	1	2	2	2	2	2		20	1	3	1	1
38304	孟文奇	3	8		小井镇卫生院	2	67	1	2	1		200	1	2	2	2	2	2	2	2	2	2	2		小井镇卫生院	1	2	1	1	1	2	2	2	2	1	公卫人员、乡村医生	2	1	2	2	2	2	2		20	0	4	1	1
38305	孟文奇	3	8		小井镇卫生院	1	63	1	2	1		500	1	2	2	2	2	2	2	2	2	2	2		小井镇卫生院	1	2	1	1	1	2	2	2	2	1	公卫人员、乡村医生	1	2	2	2	2	2	2		0	0	3	1	1
38306	孟文奇	3	8		小井镇卫生院	1	51	1	2	1		0	3	2	2	2	2	2	2	2	2	2	2		小井镇卫生院	1	5	1	1	1	2	2	2	2	1	公卫人员、乡村医生	1	2	2	2	2	2	2		0	1	5	1	1
38307	孟文奇	3	8		小井镇卫生院	2	71	1	2	4	无业	0	4	1	1	2	2	2	2	2	2	2	2		小井镇卫生院	1	2	1	1	1	2	2	2	2	1	公卫人员、乡村医生	1	2	2	2	2	2	2		0	0	5	1	1
38308	孟文奇	3	8		小井镇卫生院	2	50	1	2	1		1000	3	2	2	2	2	2	2	2	2	2	2		小井镇卫生院	1	5	1	1	1	2	2	2	2	1	公卫人员、乡村医生	1	2	2	2	2	2	2		0	1	5	1	1
38309	孟文奇	3	8		小井镇卫生院	1	52	1	2	1		1000	3	2	2	2	2	2	2	2	2	2	2		小井镇卫生院	1	2	1	1	1	2	2	2	2	1	公卫人员、乡村医生	1	2	2	2	2	2	2		0	0	3	1	1
38310	孟文奇	3	8		小井镇卫生院	1	58	2	2	1		1500	2	2	2	2	2	2	2	2	2	2	2		小井镇卫生院	1	2	1	1	1	2	2	2	2	1	公卫人员、乡村医生	1	2	2	2	2	2	2		0	1	5	1	1
38311	孟文奇	3	8		小井镇卫生院	2	29	3	2	1		6000	3	2	2	2	2	2	2	2	2	2	2		小井镇卫生院	1	4	1	1	1	2	2	2	2	1	公卫人员、乡村医生	1	2	2	2	2	2	2		0	0	1	1	1
38312	孟文奇	3	8		小井镇卫生院	1	50	1	2	1		4000	3	2	2	2	2	2	2	2	2	2	2		小井镇卫生院	1	2	1	1	1	2	2	2	2	1	公卫人员、乡村医生	1	2	2	2	2	2	2		0	0	3	2	2
38313	孟文奇	3	8		小井镇卫生院	2	39	2	2	1		4500	2	2	2	2	2	2	2	2	2	2	2		小井镇卫生院	1	2	1	1	1	2	2	2	2	1	公卫人员、乡村医生	1	2	2	2	2	2	2		0	0	3	2	1
38314	孟文奇	3	8		小井镇卫生院	2	43	1	2	1		2000	3	2	2	2	2	2	2	2	2	2	2		小井镇卫生院	1	5	1	1	1	2	2	2	2	1	公卫人员、乡村医生	1	2	2	2	2	2	2		0	0	1	1	1
38315	孟文奇	3	8		小井镇卫生院	1	47	2	2	1		3000	2	2	2	2	2	2	2	2	2	2	2		小井镇卫生院	1	3	1	1	1	2	2	2	2	1	公卫人员、乡村医生	1	2	2	2	2	2	2		0	1	5	2	2
38316	孟文奇	3	8		小井镇卫生院	1	50	2	2	1		2000	2	2	2	2	2	2	2	2	2	2	2		小井镇卫生院	1	3	1	1	1	2	2	2	2	1	公卫人员、乡村医生	1	2	2	2	2	2	2		0	1	5	2	2
38317	孟文奇	3	8		小井镇卫生院	2	45	2	2	1		3000	2	2	2	2	2	2	2	2	2	2	2		小井镇卫生院	1	3	1	1	1	2	2	2	2	1	公卫人员、乡村医生	1	2	2	2	2	2	2		0	1	3	2	2
38318	孟文奇	3	8		小井镇卫生院	1	47	2	2	1		2000	3	1	1	2	2	2	2	2	2	2	2		小井镇卫生院	1	2	1	1	1	2	2	2	2	1	公卫人员、乡村医生	2	1	2	2	2	2	2		20	0	4	2	2
38319	孟文奇	3	8		小井镇卫生院	1	42	2	2	4	无业	0	1	2	2	2	2	2	2	2	2	2	2		小井镇卫生院	1	2	1	1	1	2	2	2	2	1	公卫人员、乡村医生	1	2	2	2	2	2	2		0	4	5	2	2
38320	孟文奇	3	8		小井镇卫生院	1	67	1	2	1		2000	4	1	1	2	2	1	2	2	2	2	2		小井镇卫生院	1	2	1	1	1	2	2	2	2	1	公卫人员、乡村医生	1	2	2	2	2	2	2		0	3	5	2	2
38321	孟文奇	3	8		小井镇卫生院	1	56	3	2	1		6000	1	2	2	2	2	2	2	2	2	2	2		小井镇卫生院	1	2	1	1	1	2	2	2	2	1	公卫人员、乡村医生	1	2	2	2	2	2	2		0	2	4	1	1
38322	孟文奇	3	8		小井镇卫生院	2	52	2	2	1		4000	2	1	1	2	2	2	2	2	2	2	2		小井镇卫生院	1	2	1	1	1	2	2	2	2	1	公卫人员、乡村医生	1	2	2	2	2	2	2		0	2	4	2	2
38323	孟文奇	3	8		小井镇卫生院	1	48	2	2	1		6000	2	1	1	2	2	2	2	2	2	2	2		小井镇卫生院	1	2	1	1	1	2	2	2	2	1	公卫人员、乡村医生	1	2	2	2	2	2	2		0	1	4	1	1
38324	孟文奇	3	8		小井镇卫生院	2	44	1	2	1		3000	2	2	2	2	2	2	2	2	2	2	2		小井镇卫生院	1	2	1	1	1	2	2	2	2	1	公卫人员、乡村医生	1	2	2	2	2	2	2		0	2	5	2	2
38325	孟文奇	3	8		小井镇卫生院	1	40	2	2	1		2000	3	2	2	2	2	2	2	2	2	2	2		小井镇卫生院	1	2	1	1	1	2	2	2	2	1	公卫人员、乡村医生	1	2	2	2	2	2	2		0	3	1	2	2
38326	孟文奇	3	8		小井镇卫生院	2	51	2	2	1		4500	2	2	2	2	2	2	2	2	2	2	2		小井镇卫生院	1	3	1	1	1	2	2	2	2	1	公卫人员、乡村医生	1	2	2	2	2	2	2		0	1	4	2	1
38327	孟文奇	3	8		小井镇卫生院	1	53	2	2	1		2500	2	1	1	2	2	2	2	2	2	2	2		小井镇卫生院	1	3	1	1	1	2	2	2	2	1	公卫人员、乡村医生	1	2	2	2	2	2	2		0	2	4	3	3
38328	孟文奇	3	8		小井镇卫生院	1	49	3	2	1		3500	2	1	1	2	2	2	2	2	2	2	2		小井镇卫生院	1	3	1	1	1	2	2	2	2	1	公卫人员、乡村医生	1	2	2	2	2	2	2		0	3	5	2	2
38329	孟文奇	3	8		小井镇卫生院	2	52	1	2	4	无业	0	4	2	2	2	2	2	2	2	2	2	2		小井镇卫生院	1	4	1	1	1	2	2	2	2	1	公卫人员、乡村医生	1	2	2	2	2	2	2		0	2	4	2	2
38330	孟文奇	3	8		小井镇卫生院	1	63	2	2	1		300	4	1	1	1	2	2	2	1	2	2	2		小井镇卫生院	1	3	1	1	1	2	2	2	2	1	公卫人员、乡村医生	2	1	2	2	2	2	2		20	1	5	2	2
38331	孟文奇	3	8		小井镇卫生院	2	70	1	4	4	无业	120	2	2	2	2	2	2	2	2	2	2	2		小井镇卫生院	1	3	1	1	1	2	2	2	2	1	公卫人员、乡村医生	1	2	2	2	2	2	2		0	0	5	1	1
38332	孟文奇	3	8		小井镇卫生院	1	47	2	2	1		500	1	2	2	2	2	2	2	2	2	2	2		小井镇卫生院	1	2	1	1	1	2	2	2	2	1	公卫人员、乡村医生	1	2	2	2	2	2	2		0	0	5	2	2
38333	孟文奇	3	8		小井镇卫生院	2	49	1	2	1		500	1	2	2	2	2	2	2	2	2	2	2		小井镇卫生院	1	2	1	1	1	2	2	2	2	1	公卫人员、乡村医生	1	2	2	2	2	2	2		0	1	5	2	1
38334	孟文奇	3	8		小井镇卫生院	2	48	1	2	1		500	2	1	2	2	2	2	2	2	1	2	2		小井镇卫生院	1	4	2	1	1	2	2	2	2	1	公卫人员、乡村医生	1	2	2	2	2	2	2		0	5	1	2	1
38335	孟文奇	3	8		小井镇卫生院	2	40	1	2	1		500	2	2	2	2	2	2	2	2	2	2	2		小井镇卫生院	1	2	1	1	1	2	2	2	2	1	公卫人员、乡村医生	2	1	2	2	2	2	2		20	0	5	2	3
38336	孟文奇	3	8		小井镇卫生院	1	50	2	2	4	自由职业	0	2	1	1	1	2	2	2	2	2	2	2		小井镇卫生院	1	2	1	1	1	2	2	2	2	1	公卫人员、乡村医生	1	2	2	2	2	2	2		0	0	5	2	1
38337	孟文奇	3	8		小井镇卫生院	1	41	4	2	1		8000	1	2	2	2	2	2	2	2	2	2	2		小井镇卫生院	1	1	1	1	1	2	2	2	2	1	公卫人员、乡村医生	1	2	2	2	2	2	2		0	0	4	1	1
38338	孟文奇	3	8		小井镇卫生院	2	70	1	2	4	无业	100	2	1	2	2	2	2	2	1	2	2	2		小井镇卫生院	1	3	1	1	1	2	2	2	2	1	公卫人员、乡村医生	1	2	2	2	2	2	2		0	2	5	1	1
38339	孟文奇	3	8		小井镇卫生院	2	57	1	2	1		1000	3	1	2	2	2	2	2	2	1	2	2		小井镇卫生院	1	4	1	1	1	2	2	2	2	1	公卫人员、乡村医生	1	2	2	2	2	2	2		0	1	4	1	1
38340	孟文奇	3	8		小井镇卫生院	1	58	2	2	1		1000	2	2	2	2	2	2	2	2	2	2	2		小井镇卫生院	1	2	1	1	1	2	2	2	2	1	公卫人员、乡村医生	1	2	2	2	2	2	2		0	1	4	1	2
38341	孟文奇	3	8		小井镇卫生院	1	68	2	2	1		1000	2	1	2	2	2	2	2	1	2	2	2		小井镇卫生院	1	3	1	1	1	2	2	2	2	1	公卫人员、乡村医生	1	2	2	2	2	2	2		0	2	5	2	1
38342	孟文奇	3	8		小井镇卫生院	1	63	2	2	3		2000	2	2	2	2	2	2	2	2	2	2	2		小井镇卫生院	1	2	1	1	1	2	2	2	2	1	公卫人员、乡村医生	1	2	2	2	2	2	2		0	3	5	1	2
38343	孟文奇	3	8		小井镇卫生院	2	70	1	2	4	无业	100	3	1	2	2	2	2	2	2	1	2	2		小井镇卫生院	1	2	1	1	1	2	2	2	2	1	公卫人员、乡村医生	1	2	2	2	2	2	2		0	2	5	1	1
38344	孟文奇	3	8	德州市禹城市葛津社区卫生服务中心		1	20	5	1	2		0	2	2	2	2	2	2	2	2	2	2	2		德州市禹城市葛津社区卫生服务中心	2	2	1	1	2	2	2	2	2	2		1	2	2	2	2	2	2		500	0	4	3	3
38345	孟文奇	3	8	德州市禹城市葛津社区卫生服务中心		1	21	4	1	2		0	1	2	2	2	2	2	2	2	2	2	2		德州市禹城市葛津社区卫生服务中心	2	5	1	2	2	2	1	2	1	2		2	2	1	2	2	2	2		0	0	3	2	2
38346	孟文奇	3	8	德州市禹城市葛津社区卫生服务中心		1	16	2	1	1		3000	1	2	2	2	2	2	2	2	2	2	2		德州市禹城市葛津社区卫生服务中心	2	2	1	1	2	2	2	2	2	2		1	2	2	2	2	2	2		500	5	3	2	2
38347	孟文奇	3	8	德州市禹城市葛津社区卫生服务中心		1	43	2	2	4		3000	2	2	2	2	2	2	2	2	2	2	2		德州市禹城市葛津社区卫生服务中心	2	3	1	1	2	2	2	2	2	2		1	2	2	2	2	2	2		250	0	5	3	3
38348	孟文奇	3	8	德州市禹城市葛津社区卫生服务中心		2	20	5	1	2		0	3	2	2	2	2	2	2	2	2	2	2		德州市禹城市葛津社区卫生服务中心	2	5	1	1	2	2	2	2	2	2		2	2	2	2	2	1	2		0	0	1	3	3
38349	孟文奇	3	8	德州市禹城市葛津社区卫生服务中心		1	20	5	1	2		0	3	2	2	2	2	2	2	2	2	2	2		德州市禹城市葛津社区卫生服务中心	2	4	1	2	2	2	2	1	2	2		1	2	2	2	2	2	2		0	0	1	3	3
38350	孟文奇	3	8	德州市禹城市葛津社区卫生服务中心		1	20	5	1	2		0	2	1	2	2	2	2	1	2	2	2	2		德州市禹城市葛津社区卫生服务中心	2	3	1	1	2	2	2	2	2	2		1	2	2	2	2	2	2		0	0	1	3	3
38351	孟文奇	3	8	德州市禹城市葛津社区卫生服务中心		1	80	4	2	3		4000	4	1	1	2	2	1	2	2	2	2	2		德州市禹城市葛津社区卫生服务中心	2	3	1	1	2	1	2	2	2	2		2	2	1	2	2	2	2		0	2	1	2	2
38352	孟文奇	3	8	德州市禹城市葛津社区卫生服务中心		2	19	5	1	2		0	3	2	2	2	2	2	2	2	2	2	2		德州市禹城市葛津社区卫生服务中心	2	2	1	1	1	1	2	2	2	2		1	2	2	2	2	2	2		0	0	1	2	2
38353	孟文奇	3	8	德州市禹城市葛津社区卫生服务中心		1	20	5	1	2		0	3	2	2	2	2	2	2	2	2	2	2		德州市禹城市葛津社区卫生服务中心	2	5	1	2	2	2	2	2	2	1	无	2	2	2	2	2	1	2		0	0	1	3	3
38354	孟文奇	3	8	德州市禹城市葛津社区卫生服务中心		2	19	5	1	2		0	1	2	2	2	2	2	2	2	2	2	2		德州市禹城市葛津社区卫生服务中心	2	3	1	1	2	2	2	2	2	2		2	2	2	2	2	1	2		0	0	1	2	2
38355	孟文奇	3	8	德州市禹城市葛津社区卫生服务中心		1	25	1	1	4		1200	1	2	2	2	2	2	2	2	2	2	2		德州市禹城市葛津社区卫生服务中心	2	5	2	1	2	2	2	2	2	2		1	2	2	2	2	2	2		10	0	1	5	5
38356	孟文奇	3	8	德州市禹城市葛津社区卫生服务中心		2	19	5	1	2		0	2	2	2	2	2	2	2	2	2	2	2		德州市禹城市葛津社区卫生服务中心	2	3	1	1	1	1	2	2	2	2		1	2	2	2	2	2	2		0	0	1	3	3
38357	孟文奇	3	8	德州市禹城市葛津社区卫生服务中心		2	30	5	2	1		5000	1	2	2	2	2	2	2	2	2	2	2		德州市禹城市葛津社区卫生服务中心	2	2	1	1	2	1	2	2	2	2		1	2	2	2	2	2	2		0	0	1	3	3
38358	孟文奇	3	8	德州市禹城市葛津社区卫生服务中心		1	45	4	2	1		5000	3	2	2	2	2	2	2	2	2	2	2		德州市禹城市葛津社区卫生服务中心	2	5	1	2	2	2	2	2	2	1	无	2	2	2	2	2	2	1	无	0	0	1	3	3
38359	孟文奇	3	8	德州市禹城市葛津社区卫生服务中心		2	19	5	1	2		0	2	2	2	2	2	2	2	2	2	2	2		德州市禹城市葛津社区卫生服务中心	2	5	1	1	1	2	2	2	2	2		2	2	2	2	2	1	2		0	0	3	1	1
38360	孟文奇	3	8	德州市禹城市葛津社区卫生服务中心		2	19	4	1	2		0	3	2	2	2	2	2	2	2	2	2	2		德州市禹城市葛津社区卫生服务中心	2	3	1	1	1	1	1	1	1	2		2	2	2	2	2	1	2		0	0	1	3	3
38361	孟文奇	3	8	德州市禹城市葛津社区卫生服务中心		2	46	3	2	1		4000	3	2	2	2	2	2	2	2	2	2	2		德州市禹城市葛津社区卫生服务中心	2	3	1	1	2	2	2	2	2	2		1	2	2	2	2	2	2		0	0	1	3	3
38362	孟文奇	3	8	德州市禹城市葛津社区卫生服务中心		1	20	5	1	2		0	1	2	2	2	2	2	2	2	2	2	2		德州市禹城市葛津社区卫生服务中心	2	3	1	1	2	2	2	2	2	2		1	2	2	2	2	2	2		0	0	1	1	1
38363	孟文奇	3	8	德州市禹城市葛津社区卫生服务中心		2	20	5	1	2		0	1	2	2	2	2	2	2	2	2	2	2		德州市禹城市葛津社区卫生服务中心	2	1	1	1	2	2	2	2	2	2		2	2	2	1	2	2	2		0	0	1	5	1
38364	孟文奇	3	8	德州市禹城市葛津社区卫生服务中心		2	45	2	2	4		2000	1	2	2	2	2	2	2	2	2	2	2		德州市禹城市葛津社区卫生服务中心	2	1	1	1	2	2	2	2	2	2		2	2	2	2	2	1	2		0	0	1	1	1
38365	孟文奇	3	8	德州市禹城市葛津社区卫生服务中心		2	19	4	1	2		0	2	2	2	2	2	2	2	2	2	2	2		德州市禹城市葛津社区卫生服务中心	2	4	1	2	2	2	2	1	2	2		2	2	2	1	2	2	2		0	0	4	3	3
38366	孟文奇	3	8	德州市禹城市葛津社区卫生服务中心		1	22	4	1	1		5500	2	1	2	2	2	2	1	2	2	2	2		德州市禹城市葛津社区卫生服务中心	2	3	1	2	2	2	2	2	2	1	不太清楚	2	2	2	2	2	1	2		0	0	1	3	3
38367	孟文奇	3	8	德州市禹城市葛津社区卫生服务中心		2	19	4	1	2		1000	1	2	2	2	2	2	2	2	2	2	2		德州市禹城市葛津社区卫生服务中心	2	4	1	1	2	2	2	2	2	2		2	2	2	2	2	1	2		0	0	1	2	1
38368	孟文奇	3	8	德州市禹城市葛津社区卫生服务中心		2	20	5	1	2		0	1	2	2	2	2	2	2	2	2	2	2		德州市禹城市葛津社区卫生服务中心	2	3	1	2	2	2	2	2	2	1	无	2	2	2	2	2	2	1	无	0	0	1	3	3
38369	孟文奇	3	8	德州市禹城市葛津社区卫生服务中心		2	15	2	1	2		0	3	2	2	2	2	2	2	2	2	2	2		德州市禹城市葛津社区卫生服务中心	2	3	1	1	2	2	2	2	2	2		2	1	2	2	2	2	2		600	6	1	3	3
38370	孟文奇	3	8	德州市禹城市葛津社区卫生服务中心		2	39	3	3	1		6000	2	2	2	2	2	2	2	2	2	2	2		德州市禹城市葛津社区卫生服务中心	2	4	1	1	1	1	2	1	1	2		2	2	2	2	2	1	2		0	0	3	3	2
38371	孟文奇	3	8	德州市禹城市葛津社区卫生服务中心		2	20	2	2	1		0	1	2	2	2	2	2	2	2	2	2	2		德州市禹城市葛津社区卫生服务中心	2	1	1	1	2	2	2	2	2	2		2	2	2	2	2	1	2		100	0	1	1	1
38372	孟文奇	3	8	德州市禹城市葛津社区卫生服务中心		2	21	5	1	2		0	3	2	2	2	2	2	2	2	2	2	2		德州市禹城市葛津社区卫生服务中心	2	3	1	1	1	1	2	2	2	2		1	2	2	2	2	2	2		0	0	2	3	3
38373	孟文奇	3	8	德州市禹城市葛津社区卫生服务中心		2	45	3	2	4		2000	2	2	2	2	2	2	2	2	2	2	2		德州市禹城市葛津社区卫生服务中心	2	3	1	2	2	2	2	1	1	2		1	2	2	2	2	2	2		0	0	1	2	2
38374	孟文奇	3	8	德州市禹城市葛津社区卫生服务中心		2	58	2	2	4		1500	3	1	1	2	2	2	2	2	2	2	2		德州市禹城市葛津社区卫生服务中心	2	2	1	2	2	1	2	2	2	2		1	2	2	2	2	2	2		0	1	2	3	2
38375	孟文奇	3	8	德州市禹城市葛津社区卫生服务中心		1	14	2	1	2		2000	1	2	2	2	2	2	2	2	2	2	2		德州市禹城市葛津社区卫生服务中心	2	2	2	2	2	1	2	2	2	2		2	2	1	2	2	2	2		88	0	3	1	1
38376	孟文奇	3	8	德州市禹城市葛津社区卫生服务中心		2	14	2	1	2		0	1	2	2	2	2	2	2	2	2	2	2		德州市禹城市葛津社区卫生服务中心	2	3	1	1	1	2	2	2	2	2		2	1	2	2	2	2	2		0	3	1	1	2
38377	孟文奇	3	8	德州市禹城市葛津社区卫生服务中心		2	52	3	2	1		0	2	2	2	2	2	2	2	2	2	2	2		德州市禹城市葛津社区卫生服务中心	2	4	1	1	2	2	2	1	2	2		1	2	2	2	2	2	2		0	5	3	2	3
38378	孟文奇	3	8	德州市禹城市葛津社区卫生服务中心		1	18	5	1	2		1000	1	2	2	2	2	2	2	2	2	2	2		德州市禹城市葛津社区卫生服务中心	2	3	1	1	2	2	2	2	2	2		2	2	1	2	2	2	2		100	2	1	2	1
38379	孟文奇	3	8	德州市禹城市葛津社区卫生服务中心		2	14	2	1	2		0	1	2	2	2	2	2	2	2	2	2	2		德州市禹城市葛津社区卫生服务中心	2	3	1	1	1	2	2	2	2	2		2	2	2	2	2	1	2		0	0	5	2	2
38380	孟文奇	3	8	德州市禹城市葛津社区卫生服务中心		2	35	5	1	1		0	2	2	2	2	2	2	2	2	2	2	2		德州市禹城市葛津社区卫生服务中心	2	5	2	2	2	1	2	2	2	2		2	2	2	1	2	2	2		0	5	5	1	3
38381	孟文奇	3	8	德州市禹城市葛津社区卫生服务中心		2	19	4	1	2		0	2	2	2	2	2	2	2	2	2	2	2		德州市禹城市葛津社区卫生服务中心	2	2	1	1	1	2	2	2	2	2		1	2	2	2	2	2	2		0	0	5	2	2
38382	孟文奇	3	8	德州市禹城市葛津社区卫生服务中心		1	18	3	1	2		0	1	2	2	2	2	2	2	2	2	2	2		德州市禹城市葛津社区卫生服务中心	2	1	1	1	2	2	2	2	2	2		2	2	2	2	2	1	2		0	0	5	1	1
38383	孟文奇	3	8	德州市禹城市葛津社区卫生服务中心		1	19	4	1	2		1000	4	1	2	2	2	2	2	2	2	2	1	慢性咽炎	德州市禹城市葛津社区卫生服务中心	2	1	1	2	2	2	2	1	2	2		2	1	2	2	2	2	2		10	0	2	1	1
38384	孟文奇	3	8	德州市禹城市葛津社区卫生服务中心		1	19	5	1	2		0	1	2	2	2	2	2	2	2	2	2	2		德州市禹城市葛津社区卫生服务中心	2	2	1	1	1	1	2	2	2	2		1	2	2	2	2	2	2		260	0	1	1	1
38385	孟文奇	3	8	德州市禹城市葛津社区卫生服务中心		1	20	5	1	2		0	2	2	2	2	2	2	2	2	2	2	2		德州市禹城市葛津社区卫生服务中心	2	3	1	1	1	1	2	2	2	2		2	2	1	2	2	2	2		0	5	2	2	3
38386	孟文奇	3	8	德州市禹城市葛津社区卫生服务中心		2	47	1	4	4		2000	2	2	2	2	2	2	2	2	2	2	2		德州市禹城市葛津社区卫生服务中心	2	4	1	1	2	2	2	2	2	2		1	2	2	2	2	2	2		200	0	1	3	3
38387	孟文奇	3	8	德州市禹城市葛津社区卫生服务中心		2	20	4	1	2		2000	1	2	2	2	2	2	2	2	2	2	2		德州市禹城市葛津社区卫生服务中心	2	1	1	1	2	2	2	2	2	2		1	2	2	2	2	2	2		200	5	3	1	1
38388	孟文奇	3	8	德州市禹城市葛津社区卫生服务中心		2	20	4	1	2		0	1	2	2	2	2	2	2	2	2	2	2		德州市禹城市葛津社区卫生服务中心	2	3	1	2	2	2	2	2	2	1	不知道	1	2	2	2	2	2	2		0	0	5	1	1
38389	孟文奇	3	8	德州市禹城市葛津社区卫生服务中心		1	22	5	1	2		0	2	2	2	2	2	2	2	2	2	2	2		德州市禹城市葛津社区卫生服务中心	2	3	1	1	2	2	1	2	2	2		1	2	2	2	2	2	2		0	0	4	2	1
38390	孟文奇	3	8	德州市禹城市葛津社区卫生服务中心		1	22	5	1	2		0	1	2	2	2	2	2	2	2	2	2	2		德州市禹城市葛津社区卫生服务中心	2	3	1	1	2	2	1	1	2	2		1	2	2	2	2	2	2		0	0	4	1	1
38391	孟文奇	3	8	德州市禹城市葛津社区卫生服务中心		2	21	4	1	2		0	3	2	2	2	2	2	2	2	2	2	2		德州市禹城市葛津社区卫生服务中心	2	4	2	2	2	2	2	2	2	1	无	2	2	2	2	2	2	1	无	0	0	1	1	1
38392	孟文奇	3	8	德州市禹城市葛津社区卫生服务中心		2	65	1	2	4		93	4	1	2	2	2	2	1	2	1	2	2		德州市禹城市葛津社区卫生服务中心	2	5	1	1	2	2	2	2	2	2		2	2	2	2	2	1	2		250	0	1	5	3
38393	孟文奇	3	8	德州市禹城市葛津社区卫生服务中心		1	68	1	2	4		1080	2	2	2	2	2	2	2	2	2	2	2		德州市禹城市葛津社区卫生服务中心	2	3	1	1	2	2	2	2	2	2		2	2	2	2	2	1	2		250	0	1	3	3
38394	孟文奇	3	8	德州市禹城市葛津社区卫生服务中心		2	40	1	2	1		2000	3	1	2	2	1	2	2	2	2	2	2		德州市禹城市葛津社区卫生服务中心	2	5	1	1	2	2	2	2	2	2		2	2	2	2	2	1	2		250	0	1	3	3
38395	孟文奇	3	8	德州市禹城市葛津社区卫生服务中心		2	21	3	1	1		8000	1	2	2	2	2	2	2	2	2	2	2		德州市禹城市葛津社区卫生服务中心	2	2	1	1	2	2	2	2	2	2		2	2	2	2	2	1	2		30	0	3	1	1
38396	孟文奇	3	8	德州市禹城市葛津社区卫生服务中心		2	20	5	1	2		0	1	2	2	2	2	2	2	2	2	2	2		德州市禹城市葛津社区卫生服务中心	2	2	1	1	1	1	1	2	2	2		1	2	2	2	2	2	2		0	0	1	1	2
38397	孟文奇	3	8	德州市禹城市葛津社区卫生服务中心		2	41	1	2	4		1500	2	2	2	2	2	2	2	2	2	2	2		德州市禹城市葛津社区卫生服务中心	2	3	1	1	2	2	2	2	2	2		1	2	2	2	2	2	2		250	0	1	3	3
38398	孟文奇	3	8	德州市禹城市葛津社区卫生服务中心		2	21	4	1	3		0	2	2	2	2	2	2	2	2	2	2	2		德州市禹城市葛津社区卫生服务中心	2	3	1	1	1	1	2	2	2	2		2	1	2	2	2	2	2		0	2	1	3	3
38399	孟文奇	3	8	德州市禹城市葛津社区卫生服务中心		2	19	5	1	2		0	2	2	2	2	2	2	2	2	2	2	2		德州市禹城市葛津社区卫生服务中心	2	4	1	1	2	2	2	1	2	2		1	2	2	2	2	2	2		0	0	1	2	2
38400	孟文奇	3	8	德州市禹城市葛津社区卫生服务中心		1	32	4	2	1		5000	2	2	2	2	2	2	2	2	2	2	2		德州市禹城市葛津社区卫生服务中心	2	2	1	1	2	2	1	1	2	2		1	2	2	2	2	2	2		0	0	2	2	2
38401	孟文奇	3	8	德州市禹城市葛津社区卫生服务中心		1	71	3	2	3		5000	2	2	2	2	2	2	2	2	2	2	2		德州市禹城市葛津社区卫生服务中心	2	2	1	1	1	1	2	2	2	2		1	2	2	2	2	2	2		0	0	5	2	2
38402	孟文奇	3	8	德州市禹城市葛津社区卫生服务中心		1	21	4	1	2		0	1	2	2	2	2	2	2	2	2	2	2		德州市禹城市葛津社区卫生服务中心	2	4	1	1	2	2	2	2	2	2		1	2	2	2	2	2	2		0	1	1	2	1
38403	孟文奇	3	8	德州市禹城市葛津社区卫生服务中心		2	42	3	2	4		4000	2	2	2	2	2	2	2	2	2	2	2		德州市禹城市葛津社区卫生服务中心	2	2	1	1	1	2	2	1	2	2		2	2	1	2	2	2	2		0	0	2	2	2
38404	孟文奇	3	8	德州市禹城市葛津社区卫生服务中心		2	38	5	2	1		4500	2	2	2	2	2	2	2	2	2	2	2		德州市禹城市葛津社区卫生服务中心	2	3	1	2	2	2	2	2	2	1	不清楚	1	2	2	2	2	2	2		0	0	1	2	2
38405	孟文奇	3	8	德州市禹城市葛津社区卫生服务中心		2	22	4	1	1		10000	2	2	2	2	2	2	2	2	2	2	2		德州市禹城市葛津社区卫生服务中心	2	3	1	1	2	2	2	2	2	2		1	2	2	2	2	2	2		0	0	3	3	3
38406	孟文奇	3	8	德州市禹城市葛津社区卫生服务中心		2	49	5	4	1		50000	1	2	2	2	2	2	2	2	2	2	2		德州市禹城市葛津社区卫生服务中心	2	3	1	1	1	1	1	1	1	2		2	2	2	2	1	2	2		0	0	5	1	1
38407	孟文奇	3	8	德州市禹城市葛津社区卫生服务中心		2	43	4	2	1		4000	2	2	2	2	2	2	2	2	2	2	2		德州市禹城市葛津社区卫生服务中心	2	2	1	1	1	1	1	2	2	2		1	2	2	2	2	2	2		0	2	1	2	1
39001	李子鑫	3	9	永昌街道社区卫生服务中心		1	72	1	4	1		800	2	1	1	2	2	2	2	1	2	2	2		永昌街道社区卫生服务中心	2	2	1	1	1	2	2	2	2	1	公卫，村医	1	2	2	2	2	2	2		0	2	4	2	2
39002	李子鑫	3	9	永昌街道社区卫生服务中心		2	85	1	4	1		500	3	1	1	2	2	2	2	1	2	2	2		永昌街道社区卫生服务中心	2	1	1	1	1	2	2	2	2	1	公卫，村医	1	2	2	2	2	2	2		0	2	5	2	3
39003	李子鑫	3	9	永昌街道社区卫生服务中心		1	68	3	2	1		800	1	2	2	2	2	2	2	2	2	2	2		永昌街道社区卫生服务中心	2	1	1	1	1	2	2	2	2	1	公卫，村医	1	2	2	2	2	2	2		0	1	5	2	1
39004	李子鑫	3	9	永昌街道社区卫生服务中心		1	78	1	2	1		800	2	2	2	2	2	2	2	2	2	2	2		永昌街道社区卫生服务中心	2	1	1	1	1	2	2	2	2	1	公卫，村医	2	1	2	2	2	2	2		20	1	5	2	2
39005	李子鑫	3	9	永昌街道社区卫生服务中心		1	69	1	4	1		500	3	1	2	2	2	1	2	2	2	2	2		永昌街道社区卫生服务中心	2	1	1	1	1	2	2	2	2	1	公卫，村医	1	2	2	2	2	2	2		0	2	5	2	1
39006	李子鑫	3	9	永昌街道社区卫生服务中心		2	78	1	2	1		1000	4	1	1	2	1	1	2	1	2	2	2		永昌街道社区卫生服务中心	2	2	1	1	1	2	2	2	2	1	公卫，村医	1	2	2	2	2	2	2		0	1	5	2	1
39007	李子鑫	3	9	永昌街道社区卫生服务中心		2	50	1	2	1		2000	3	2	2	2	2	2	2	2	2	2	2		永昌街道社区卫生服务中心	2	1	1	1	1	2	2	2	2	1	公卫，村医	1	2	2	2	2	2	2		0	2	1	1	2
39008	李子鑫	3	9	永昌街道社区卫生服务中心		2	50	1	2	1		2000	3	2	2	2	2	2	2	2	2	2	2		永昌街道社区卫生服务中心	2	2	1	1	1	2	2	2	2	1	公卫，村医	1	2	2	2	2	2	2		0	4	1	1	2
39009	李子鑫	3	9	永昌街道社区卫生服务中心		2	51	1	2	1		500	2	1	1	2	2	2	2	2	2	2	2		永昌街道社区卫生服务中心	2	1	1	1	1	2	2	2	2	1	公卫，村医	1	2	2	2	2	2	2		0	1	3	1	2
39010	李子鑫	3	9	永昌街道社区卫生服务中心		2	41	2	2	1		500	3	1	2	2	2	2	2	2	2	2	2		永昌街道社区卫生服务中心	2	2	1	1	1	2	2	2	2	1	公卫，村医	1	2	2	2	2	2	2		0	1	4	1	1
39011	李子鑫	3	9	永昌街道社区卫生服务中心		2	76	1	4	1		1500	3	1	1	2	2	2	2	2	2	2	2		永昌街道社区卫生服务中心	2	2	1	1	1	2	2	2	2	1	公卫，村医	1	2	2	2	2	2	2		0	1	5	2	2
39012	李子鑫	3	9	永昌街道社区卫生服务中心		2	71	1	4	1		2000	2	1	1	2	2	2	2	2	2	2	2		永昌街道社区卫生服务中心	2	2	1	1	1	2	2	2	2	1	公卫，村医	1	2	2	2	2	2	2		0	0	5	2	2
39013	李子鑫	3	9	永昌街道社区卫生服务中心		1	72	1	2	1		1000	2	2	2	2	2	2	2	2	2	2	2		永昌街道社区卫生服务中心	2	2	1	1	1	2	2	2	2	1	公卫，村医	1	2	2	2	2	2	2		0	0	5	1	2
39014	李子鑫	3	9	永昌街道社区卫生服务中心		2	55	1	2	4	无业	0	2	2	2	2	2	2	2	2	2	2	2		永昌街道社区卫生服务中心	2	2	1	1	1	2	2	2	2	1	公卫，村医	1	2	2	2	2	2	2		0	0	3	2	2
39015	李子鑫	3	9	永昌街道社区卫生服务中心		2	51	1	2	4	无业	0	4	2	2	2	2	2	2	2	2	2	2		永昌街道社区卫生服务中心	2	2	2	1	1	2	2	2	2	1	公卫，村医	1	2	2	2	2	2	2		0	0	5	2	2
39016	李子鑫	3	9	永昌街道社区卫生服务中心		1	71	1	2	4	无业	0	3	1	1	2	2	2	2	2	2	2	2		永昌街道社区卫生服务中心	2	2	1	1	1	2	2	2	2	1	公卫，村医	1	2	2	2	2	2	2		0	0	5	2	2
39017	李子鑫	3	9	永昌街道社区卫生服务中心		2	53	1	2	1		2000	3	1	2	2	2	1	2	2	2	2	2		永昌街道社区卫生服务中心	2	2	1	1	1	2	2	2	2	1	公卫，村医	1	2	2	2	2	2	2		0	0	5	1	1
39018	李子鑫	3	9	永昌街道社区卫生服务中心		2	66	1	2	1		1000	3	2	2	2	2	2	2	2	2	2	2		永昌街道社区卫生服务中心	2	2	1	1	1	2	2	2	2	1	公卫，村医	1	2	2	2	2	2	2		0	0	5	1	1
39019	李子鑫	3	9	永昌街道社区卫生服务中心		2	63	1	2	1		500	1	2	2	2	2	2	2	2	2	2	2		永昌街道社区卫生服务中心	2	1	1	1	1	2	2	2	2	1	公卫，村医	1	2	2	2	2	2	2		0	0	5	1	1
39020	李子鑫	3	9	永昌街道社区卫生服务中心		1	83	1	4	1		0	4	2	2	2	2	2	2	2	2	2	2		永昌街道社区卫生服务中心	2	2	1	1	1	2	2	2	2	1	公卫，村医	1	2	2	2	2	2	2		0	0	5	1	1
39021	李子鑫	3	9	永昌街道社区卫生服务中心		1	60	1	2	1		1500	2	2	2	2	2	2	2	2	2	2	2		永昌街道社区卫生服务中心	2	2	1	1	1	2	2	2	2	1	公卫，村医	1	2	2	2	2	2	2		0	0	5	1	1
39022	李子鑫	3	9	永昌街道社区卫生服务中心		1	66	1	4	1		1000	2	2	2	2	2	2	2	2	2	2	2		永昌街道社区卫生服务中心	2	2	1	1	1	2	2	2	2	1	公卫，村医	1	2	2	2	2	2	2		0	2	5	1	1
39023	李子鑫	3	9	永昌街道社区卫生服务中心		1	64	2	4	1		1000	2	2	2	2	2	2	2	2	2	2	2		永昌街道社区卫生服务中心	2	2	1	1	1	2	2	2	2	1	公卫，村医	1	2	2	2	2	2	2		0	0	5	1	1
39024	李子鑫	3	9	永昌街道社区卫生服务中心		2	70	1	4	4		100	2	2	2	2	2	2	1	2	2	2	1	供血不足	永昌街道社区卫生服务中心	2	4	1	1	1	2	2	2	2	1	公卫，村医	1	2	2	2	2	2	2		0	3	5	1	1
39025	李子鑫	3	9	永昌街道社区卫生服务中心		1	62	2	2	1		1000	2	2	2	2	2	2	2	2	2	2	2		永昌街道社区卫生服务中心	2	2	1	1	1	2	2	2	2	1	公卫，村医	1	2	2	2	2	2	2		0	0	5	1	1
39026	李子鑫	3	9	永昌街道社区卫生服务中心		2	68	1	4	4		430	3	1	2	2	1	2	1	2	2	2	1	供血不足	永昌街道社区卫生服务中心	2	2	1	1	1	2	2	2	2	1	公卫，村医	1	2	2	2	2	2	2		0	0	5	1	1
39027	李子鑫	3	9	永昌街道社区卫生服务中心		2	80	1	4	4		430	3	1	1	2	2	2	2	2	2	2	2		永昌街道社区卫生服务中心	2	2	1	1	1	2	2	2	2	1	公卫，村医	1	2	2	2	2	2	2		0	0	5	2	2
39028	李子鑫	3	9	永昌街道社区卫生服务中心		2	69	1	4	4		100	2	1	2	2	2	2	2	2	2	2	1	脑梗	永昌街道社区卫生服务中心	2	1	1	1	1	2	2	2	2	1	公卫，村医	1	2	2	2	2	2	2		0	0	5	1	1
39029	李子鑫	3	9	永昌街道社区卫生服务中心		2	73	1	2	4		100	4	1	1	2	1	2	1	1	2	2	2		永昌街道社区卫生服务中心	2	3	1	1	1	2	2	2	2	1	公卫，村医	1	2	2	2	2	2	2		0	5	5	1	1
39030	李子鑫	3	9	永昌街道社区卫生服务中心		1	64	1	2	1		400	3	1	1	2	2	2	2	1	2	2	2		永昌街道社区卫生服务中心	2	2	1	1	1	2	2	2	2	1	公卫，村医	2	2	1	2	2	2	2		0	1	2	1	2
39031	李子鑫	3	9		伯乐集镇卫生院	1	67	1	2	1		1500	2	2	2	2	2	2	2	2	2	2	2		伯乐集镇卫生院	1	2	1	1	1	2	2	2	2	1	公卫，村医	1	2	2	2	2	2	2		0	4	5	2	2
39032	李子鑫	3	9		伯乐集镇卫生院	1	72	2	2	1		500	2	1	2	2	2	2	2	1	2	2	2		伯乐集镇卫生院	1	1	1	1	1	2	2	2	2	1	公卫，村医	1	2	2	2	2	2	2		0	1	5	2	1
39033	李子鑫	3	9		伯乐集镇卫生院	1	63	2	2	1		2000	2	1	1	2	2	2	2	2	2	2	2		伯乐集镇卫生院	1	1	1	1	1	2	2	2	2	1	公卫，村医	1	2	2	2	2	2	2		0	4	5	2	1
39034	李子鑫	3	9		伯乐集镇卫生院	2	79	1	2	1		500	2	1	1	2	2	2	2	2	2	2	2	高血脂	伯乐集镇卫生院	1	1	1	1	1	2	2	2	2	1	公卫，村医	1	2	2	2	2	2	2		0	3	5	1	1
39035	李子鑫	3	9		伯乐集镇卫生院	2	67	1	2	1		500	1	1	2	2	2	2	2	2	2	2	1	高血脂	伯乐集镇卫生院	1	1	1	1	1	2	2	2	2	1	公卫，村医	2	1	2	2	2	2	2		20	3	4	2	2
39036	李子鑫	3	9		伯乐集镇卫生院	2	69	1	2	1		500	2	2	2	2	2	2	2	2	2	2	2		伯乐集镇卫生院	1	1	1	1	1	2	2	2	2	1	公卫，村医	1	2	2	2	2	2	2		0	3	5	1	1
39037	李子鑫	3	9		伯乐集镇卫生院	2	60	1	2	1		800	2	2	2	2	2	2	2	2	2	2	2		伯乐集镇卫生院	1	2	1	1	1	2	2	2	2	1	公卫，村医	1	2	2	2	2	2	2		0	3	5	1	1
39038	李子鑫	3	9		伯乐集镇卫生院	2	59	1	2	1		1000	1	2	1	2	2	2	2	2	2	2	2		伯乐集镇卫生院	1	1	1	1	1	2	2	2	2	1	公卫，村医	1	2	2	2	2	2	2		0	5	5	1	1
39039	李子鑫	3	9		伯乐集镇卫生院	1	80	1	2	4	无业	0	4	1	1	2	2	2	2	2	2	2	2		伯乐集镇卫生院	1	2	1	1	1	2	2	2	2	1	公卫，村医	1	2	2	2	2	2	2		0	0	5	2	2
39040	李子鑫	3	9		伯乐集镇卫生院	1	80	1	4	1		1000	3	1	2	2	2	1	2	1	2	2	2		伯乐集镇卫生院	1	2	1	1	1	2	2	2	2	1	公卫，村医	1	2	2	2	2	2	2		0	0	5	2	3
39041	李子鑫	3	9		伯乐集镇卫生院	2	58	1	2	1		2000	2	1	1	2	2	2	2	2	2	2	2		伯乐集镇卫生院	1	1	1	1	1	2	2	2	2	1	公卫，村医	1	2	2	2	2	2	2		0	0	5	2	2
39042	李子鑫	3	9		伯乐集镇卫生院	2	59	2	2	4	无业	0	3	1	1	2	2	2	2	2	2	2	2		伯乐集镇卫生院	1	2	1	1	1	2	2	2	2	1	公卫，村医	1	2	2	2	2	2	2		0	0	4	1	2
39043	李子鑫	3	9		伯乐集镇卫生院	2	69	1	2	1		2500	3	1	2	2	2	2	2	1	2	2	2		伯乐集镇卫生院	1	2	1	1	1	2	2	2	2	1	公卫，村医	2	1	2	2	2	2	2		10	0	2	1	2
39044	李子鑫	3	9		伯乐集镇卫生院	2	64	1	2	1		3000	2	2	2	2	2	2	2	2	2	2	2		伯乐集镇卫生院	1	2	1	1	1	2	2	2	2	1	公卫，村医	1	2	2	2	2	2	2		0	2	5	2	2
39045	李子鑫	3	9		伯乐集镇卫生院	1	77	1	2	1		2000	2	1	2	2	2	1	2	2	2	2	2		伯乐集镇卫生院	1	2	1	1	1	2	2	2	2	1	公卫，村医	1	2	2	2	2	2	2		0	1	5	2	2
39046	李子鑫	3	9		伯乐集镇卫生院	1	66	1	2	1		2000	2	2	2	2	2	2	2	2	2	2	2		伯乐集镇卫生院	1	2	1	1	1	2	2	2	2	1	公卫，村医	1	2	2	2	2	2	2		0	0	5	2	2
39047	李子鑫	3	9		伯乐集镇卫生院	1	65	1	2	1		1500	4	1	1	2	2	2	2	1	2	2	2		伯乐集镇卫生院	1	2	1	1	1	2	2	2	2	1	公卫，村医	2	1	2	2	2	2	2		20	1	5	2	2
39048	李子鑫	3	9		伯乐集镇卫生院	2	48	1	2	4		0	2	1	1	2	2	2	2	2	2	2	2		伯乐集镇卫生院	1	2	1	1	1	2	2	2	2	1	公卫，村医	2	1	2	2	2	2	2		20	1	5	1	1
39049	李子鑫	3	9		伯乐集镇卫生院	1	56	3	2	4		3000	2	1	1	2	2	2	2	2	2	2	2		伯乐集镇卫生院	1	2	1	1	1	2	2	2	2	1	公卫，村医	2	1	2	2	2	2	2		20	0	5	2	2
39050	李子鑫	3	9		伯乐集镇卫生院	1	60	2	2	1		0	2	1	1	2	2	2	2	2	2	2	2		伯乐集镇卫生院	1	2	1	1	1	2	2	2	2	1	公卫，村医	2	1	2	2	2	2	2		20	0	5	1	1
39051	李子鑫	3	9		伯乐集镇卫生院	2	55	1	2	1		900	4	2	2	2	2	2	2	2	2	2	2		伯乐集镇卫生院	1	2	1	1	1	2	2	2	2	1	公卫，村医	1	2	2	2	2	2	2		0	0	5	1	1
39052	李子鑫	3	9		伯乐集镇卫生院	1	42	3	2	1		1000	2	2	2	2	2	2	2	2	2	2	2		伯乐集镇卫生院	1	2	1	1	1	2	2	2	2	1	公卫，村医	1	2	2	2	2	2	2		0	0	5	2	2
39053	李子鑫	3	9		伯乐集镇卫生院	2	59	1	2	1		200	3	1	1	2	2	2	2	2	2	2	2		伯乐集镇卫生院	1	2	1	1	1	2	2	2	2	1	公卫，村医	1	2	2	2	2	2	2		0	1	5	1	1
39054	李子鑫	3	9		伯乐集镇卫生院	1	63	1	2	1		0	4	1	2	2	2	1	2	2	2	2	2		伯乐集镇卫生院	1	2	1	1	1	2	2	2	2	1	公卫，村医	1	2	2	2	2	2	2		0	0	5	1	1
39055	李子鑫	3	9		伯乐集镇卫生院	2	61	1	2	1		0	4	1	1	2	2	2	2	2	2	2	2		伯乐集镇卫生院	1	2	1	1	1	2	2	2	2	1	公卫，村医	1	2	2	2	2	2	2		0	1	5	1	1
39056	李子鑫	3	9		伯乐集镇卫生院	2	51	1	2	1		0	2	2	2	2	2	2	2	2	2	2	2		伯乐集镇卫生院	1	2	1	1	1	2	2	2	2	1	公卫，村医	1	2	2	2	2	2	2		0	2	5	1	1
39057	李子鑫	3	9		伯乐集镇卫生院	1	56	2	2	1		100	3	1	1	2	2	2	2	2	2	2	2		伯乐集镇卫生院	1	2	1	1	1	2	2	2	2	1	公卫，村医	1	2	2	2	2	2	2		0	1	5	1	1
39058	李子鑫	3	9		伯乐集镇卫生院	2	80	1	2	1		0	4	2	2	2	2	2	2	2	2	2	2		伯乐集镇卫生院	1	2	1	1	1	2	2	2	2	1	公卫，村医	1	2	2	2	2	2	2		0	0	5	1	1
39059	李子鑫	3	9		伯乐集镇卫生院	1	72	1	2	1		0	4	1	2	2	2	1	2	2	2	2	2		伯乐集镇卫生院	1	2	1	1	1	2	2	2	2	1	公卫，村医	2	1	2	2	2	2	2		20	2	5	1	1
39060	李子鑫	3	9		伯乐集镇卫生院	2	71	1	2	4		600	1	2	2	2	2	2	2	2	2	2	2		伯乐集镇卫生院	1	3	1	1	1	2	2	2	2	1	公卫，村医	1	2	2	2	2	2	2		0	0	5	2	1
39061	李子鑫	3	9		伯乐集镇卫生院	2	58	2	2	4		0	4	1	1	1	2	2	2	2	2	2	1	股骨头，血脂，甲状腺	伯乐集镇卫生院	1	3	1	1	1	2	2	2	2	1	公卫，村医	1	2	2	2	2	2	2		0	2	5	1	1
39062	李子鑫	3	9		伯乐集镇卫生院	1	71	2	2	4		140	2	1	2	2	2	2	2	2	2	2	1	关节炎	伯乐集镇卫生院	1	2	1	1	1	2	2	2	2	1	公卫，村医	1	2	2	2	2	2	2		0	3	5	1	1
39063	李子鑫	3	9		伯乐集镇卫生院	1	64	2	2	4		100	2	1	1	2	2	2	2	2	2	2	2		伯乐集镇卫生院	1	3	1	1	1	2	2	2	2	1	公卫，村医	1	2	2	2	2	2	2		0	2	5	1	1
39064	李子鑫	3	9		伯乐集镇卫生院	2	80	1	2	4		100	2	1	2	2	2	2	2	2	2	2	1	供血不足	伯乐集镇卫生院	1	3	1	1	1	2	2	2	2	1	公卫，村医	1	2	2	2	2	2	2		0	2	5	1	1
39065	李子鑫	3	9		伯乐集镇卫生院	2	67	1	2	4		100	3	2	2	2	2	2	2	2	2	2			伯乐集镇卫生院	1	2	1	1	1	2	2	2	2	1	公卫，村医	2	1	2	2	2	2	2		20	1	3	1	1
39066	李子鑫	3	9	文亭街道社区卫生服务中心		2	64	3	2	4		5500	2	2	2	2	2	2	2	2	2	2			文亭街道社区卫生服务中心	2	2	1	1	1	2	2	2	2	1	公卫，村医	2	1	2	2	2	2	2		20	0	5	1	1
39067	李子鑫	3	9	文亭街道社区卫生服务中心		2	70	1	2	4		0	3	1	1	1	2	1	2	2	2	2	2		文亭街道社区卫生服务中心	2	4	1	1	1	2	2	2	2	1	公卫，村医	2	1	2	2	2	2	2		20	2	5	1	1
39068	李子鑫	3	9	文亭街道社区卫生服务中心		1	70	2	2	1		2000	4	1	1	2	2	2	2	2	2	2	2		文亭街道社区卫生服务中心	2	4	1	1	1	2	2	2	2	1	公卫，村医	2	2	2	2	2	2	1	不清楚	0	0	5	1	1
39069	李子鑫	3	9	文亭街道社区卫生服务中心		2	66	1	2	1		118	2	2	2	2	2	2	2	2	2	2	2		文亭街道社区卫生服务中心	2	2	1	1	1	2	2	2	2	1	公卫，村医	1	2	2	2	2	2	2		0	2	5	1	1
39070	李子鑫	3	9	文亭街道社区卫生服务中心		2	83	1	4	1		0	3	1	1	2	2	2	2	2	2	2	2		文亭街道社区卫生服务中心	2	2	1	1	1	2	2	2	2	1	公卫，村医	1	2	2	2	2	2	2		0	0	5	1	1
39071	李子鑫	3	9	文亭街道社区卫生服务中心		1	68	2	2	3		5000	1	2	2	2	2	2	2	2	2	2	2		文亭街道社区卫生服务中心	2	1	1	1	1	2	2	2	2	1	公卫，村医	2	1	2	2	2	2	2		20	1	1	1	2
39072	李子鑫	3	9	文亭街道社区卫生服务中心		1	80	2	2	4		0	4	1	2	2	2	2	2	2	2	2	1	偏瘫	文亭街道社区卫生服务中心	2	3	1	1	1	2	2	2	2	1	公卫，村医	2	1	2	2	2	2	2		0	1	5	2	2
39073	李子鑫	3	9	文亭街道社区卫生服务中心		2	66	1	2	4		0	2	1	2	1	2	2	2	2	2	2	2		文亭街道社区卫生服务中心	2	3	1	1	1	2	2	2	2	1	公卫，村医	1	2	2	2	2	2	2		0	0	5	2	2
39074	李子鑫	3	9	文亭街道社区卫生服务中心		1	78	1	2	4		0	3	1	1	2	2	2	2	2	2	2	1	心脏病、气管炎	文亭街道社区卫生服务中心	2	3	1	1	1	2	2	2	2	1	公卫，村医	2	1	2	2	2	2	2		20	1	5	2	2
39075	李子鑫	3	9	文亭街道社区卫生服务中心		2	70	1	2	4		0	3	1	2	2	2	2	2	2	2	2	1	腰间盘突出、肩周炎	文亭街道社区卫生服务中心	2	2	1	1	1	2	2	2	2	1	公卫，村医	1	2	2	2	2	2	2		0	1	5	1	1
39076	李子鑫	3	9	文亭街道社区卫生服务中心		2	56	3	2	4		1700	3	1	1	1	2	2	2	2	2	2	2		文亭街道社区卫生服务中心	2	3	1	1	1	2	2	2	2	1	公卫，村医	1	2	2	2	2	2	2		0	1	5	2	2
39077	李子鑫	3	9	文亭街道社区卫生服务中心		2	52	4	2	1		2000	2	2	2	2	2	2	2	2	2	2	2		文亭街道社区卫生服务中心	2	2	1	1	1	2	2	2	2	1	公卫，村医	2	1	2	2	2	2	2		20	0	5	2	2
39078	李子鑫	3	9	文亭街道社区卫生服务中心		2	70	1	2	4		1000	2	1	1	2	2	2	2	2	2	2	1	血脂高	文亭街道社区卫生服务中心	2	2	1	1	1	2	2	2	2	1	公卫，村医	1	2	2	2	2	2	2		0	1	5	1	1
39079	李子鑫	3	9	文亭街道社区卫生服务中心		2	71	1	4	4		0	3	1	2	2	1	2	2	2	2	2	2		文亭街道社区卫生服务中心	2	2	1	1	1	2	2	2	2	1	公卫，村医	1	2	2	2	2	2	2		0	1	5	1	2
39080	李子鑫	3	9	文亭街道社区卫生服务中心		2	40	2	2	4		3000	2	2	2	2	2	2	2	2	2	2	2		文亭街道社区卫生服务中心	2	2	1	1	1	2	2	2	2	1	公卫，村医	1	2	2	2	2	2	2		0	1	5	1	1
39081	李子鑫	3	9	文亭街道社区卫生服务中心		2	63	1	2	4		1300	2	1	1	2	2	2	2	2	2	2	2		文亭街道社区卫生服务中心	2	2	1	1	1	2	2	2	2	1	公卫，村医	1	2	2	2	2	2	2		0	1	5	1	1
39082	李子鑫	3	9	文亭街道社区卫生服务中心		1	67	2	2	4		0	3	1	2	2	2	1	2	2	2	2	2		文亭街道社区卫生服务中心	2	2	1	1	1	2	2	2	2	1	公卫，村医	1	2	2	2	2	2	2		0	1	2	1	2
39083	李子鑫	3	9	文亭街道社区卫生服务中心		2	43	1	2	4		1000	2	1	2	1	2	2	2	2	2	2	2		文亭街道社区卫生服务中心	2	3	1	1	1	2	2	2	2	1	公卫，村医	1	2	2	2	2	2	2		0	1	2	2	1
39084	李子鑫	3	9	文亭街道社区卫生服务中心		2	80	1	4	4		0	3	1	2	1	2	2	2	2	2	2	1	脑梗	文亭街道社区卫生服务中心	2	1	1	1	1	2	2	2	2	1	公卫，村医	1	2	2	2	2	2	2		0	1	5	1	2
39085	李子鑫	3	9	文亭街道社区卫生服务中心		2	85	1	2	4		0	2	1	1	2	2	2	2	2	2	2	2		文亭街道社区卫生服务中心	2	3	1	1	1	2	2	2	2	1	公卫，村医	1	2	2	2	2	2	2		0	1	5	1	1
39086	李子鑫	3	9	文亭街道社区卫生服务中心		2	55	2	2	1		1000	2	2	2	2	2	2	2	2	2	2	2		文亭街道社区卫生服务中心	2	2	1	1	1	2	2	2	2	1	公卫，村医	1	2	2	2	2	2	2		0	0	3	1	1
39087	李子鑫	3	9	文亭街道社区卫生服务中心		2	65	1	4	1		600	2	1	1	2	2	2	2	2	2	2	1	高血脂	文亭街道社区卫生服务中心	2	2	1	1	1	2	2	2	2	1	公卫，村医	2	1	2	2	2	2	2		20	1	3	2	2
39088	李子鑫	3	9	文亭街道社区卫生服务中心		2	64	1	2	3		5000	2	2	2	2	2	2	2	2	2	2	2		文亭街道社区卫生服务中心	2	2	1	1	1	2	2	2	2	1	公卫，村医	2	1	2	2	2	2	2		20	2	3	1	2
39089	李子鑫	3	9	文亭街道社区卫生服务中心		2	54	3	2	1		4000	3	1	2	1	2	2	2	2	2	2	2		文亭街道社区卫生服务中心	2	1	1	1	1	2	2	2	2	1	公卫，村医	1	2	2	2	2	2	2		0	1	1	1	2
39090	李子鑫	3	9	文亭街道社区卫生服务中心		2	62	1	2	1		500	2	1	2	1	2	2	2	2	2	2	2		文亭街道社区卫生服务中心	2	1	1	1	1	2	2	2	2	1	公卫，村医	2	1	2	2	2	2	2		20	0	3	2	2
39091	李子鑫	3	9	文亭街道社区卫生服务中心		2	60	2	2	1		600	2	2	2	2	2	2	2	2	2	2	2		文亭街道社区卫生服务中心	2	2	1	1	1	2	2	2	2	1	公卫，村医	1	2	2	2	2	2	2		0	1	3	1	1
39092	李子鑫	3	9	文亭街道社区卫生服务中心		2	67	1	2	1		500	3	1	2	2	2	2	2	2	2	2	1	高血糖	文亭街道社区卫生服务中心	2	2	1	1	1	2	2	2	2	1	公卫，村医	2	1	2	2	2	2	2		20	1	4	1	1
39093	李子鑫	3	9	文亭街道社区卫生服务中心		1	67	2	2	1		3000	2	1	1	1	2	2	2	2	2	2	2		文亭街道社区卫生服务中心	2	1	1	1	1	2	2	2	2	1	公卫，村医	2	1	2	2	2	2	2		20	1	4	1	1
39094	李子鑫	3	9	文亭街道社区卫生服务中心		2	64	1	2	1		600	3	1	1	2	2	2	2	2	2	2	1	高血糖	文亭街道社区卫生服务中心	2	2	1	1	1	2	2	2	2	1	公卫，村医	2	1	2	2	2	2	2		20	2	4	2	1
39095	李子鑫	3	9		伯乐集镇卫生院	2	87	1	2	4	无	0	2	2	2	2	2	2	2	2	2	2	2		伯乐集镇卫生院	1	4	1	1	1	2	2	2	2	1	公卫，村医	1	2	2	2	2	2	2		0	0	5	1	1
39096	李子鑫	3	9		伯乐集镇卫生院	1	84	1	2	4	无	0	2	1	2	2	2	2	1	2	2	2	2		伯乐集镇卫生院	1	3	1	1	1	2	2	2	2	1	公卫，村医	2	1	2	2	2	2	2		20	1	5	1	1
39097	李子鑫	3	9		伯乐集镇卫生院	1	46	2	2	1		7000	1	2	2	2	2	2	2	2	2	2	2		伯乐集镇卫生院	1	1	1	1	1	2	2	2	2	1	公卫，村医	2	1	2	2	2	2	2		20	0	5	2	2
39098	李子鑫	3	9		伯乐集镇卫生院	1	51	1	1	4		0	1	2	2	2	2	2	2	2	2	2	2		伯乐集镇卫生院	1	1	1	1	1	2	2	2	2	1	公卫，村医	2	1	2	2	2	2	2		20	0	5	2	2
39099	李子鑫	3	9		伯乐集镇卫生院	1	83	1	2	4		0	3	1	1	2	2	2	2	2	2	2	2		伯乐集镇卫生院	1	1	1	1	1	2	2	2	2	1	公卫，村医	2	1	2	2	2	2	2		20	2	5	1	1
39100	李子鑫	3	9		伯乐集镇卫生院	2	60	1	2	1		200	2	1	2	2	2	1	2	2	2	2	2		伯乐集镇卫生院	1	4	1	1	1	2	2	2	2	1	公卫，村医	2	1	2	2	2	2	2		20	3	5	1	1
39101	李子鑫	3	9		伯乐集镇卫生院	2	81	1	2	4	无	0	3	1	1	1	2	2	2	2	2	2	2		伯乐集镇卫生院	1	1	1	1	1	2	2	2	2	1	公卫，村医	2	1	2	2	2	2	2		20	3	5	1	1
39102	李子鑫	3	9		伯乐集镇卫生院	2	64	1	2	1		100	3	1	1	2	2	2	2	2	2	2	1	脑梗	伯乐集镇卫生院	1	2	1	1	1	2	2	2	2	1	公卫，村医	2	1	2	2	2	2	2		20	3	5	1	1
39103	李子鑫	3	9		伯乐集镇卫生院	2	54	1	2	1		300	1	2	2	2	2	2	2	2	2	2	2		伯乐集镇卫生院	1	1	1	1	1	2	2	2	2	1	公卫，村医	2	1	2	2	2	2	2		20	2	5	1	1
39104	李子鑫	3	9		伯乐集镇卫生院	2	75	1	2	4	无	0	3	1	1	2	2	2	2	1	2	2	2		伯乐集镇卫生院	1	2	1	1	1	2	2	2	2	1	公卫，村医	2	1	2	2	2	2	2		20	3	5	1	1
39105	李子鑫	3	9		伯乐集镇卫生院	2	73	1	2	4	无	0	2	2	2	2	2	2	2	2	2	2	2		伯乐集镇卫生院	1	1	1	1	1	2	2	2	2	1	公卫，村医	2	1	2	2	2	2	2		20	3	5	1	1
39106	李子鑫	3	9		伯乐集镇卫生院	2	82	1	2	4	无	0	3	1	1	2	2	2	2	2	2	2	1	气管炎	伯乐集镇卫生院	1	1	1	1	1	2	2	2	2	1	公卫，村医	2	1	2	2	2	2	2		20	2	5	1	1
39107	李子鑫	3	9		伯乐集镇卫生院	2	81	1	2	4	无	0	2	2	2	2	2	2	2	2	2	2			伯乐集镇卫生院	1	2	1	1	1	2	2	2	2	1	公卫，村医	2	1	2	2	2	2	2		20	1	5	1	1
39108	李子鑫	3	9		伯乐集镇卫生院	1	66	3	2	1		1000	1	2	2	2	2	2	2	2	2	2			伯乐集镇卫生院	1	1	1	1	1	2	2	2	2	1	公卫，村医	2	1	2	2	2	2	2		20	2	5	1	1
39109	李子鑫	3	9		伯乐集镇卫生院	1	62	4	2	1		6000	1	2	2	2	2	2	2	2	2	2			伯乐集镇卫生院	1	1	1	1	1	2	2	2	2	1	公卫，村医	2	1	2	2	2	2	2		20	0	5	1	1
39110	李子鑫	3	9		伯乐集镇卫生院	1	64	2	2	1		2000	3	2	2	2	2	2	2	2	2	2			伯乐集镇卫生院	1	1	1	1	1	2	2	2	2	1	公卫，村医	2	1	2	2	2	2	2		20	1	5	1	1
39111	李子鑫	3	9		伯乐集镇卫生院	2	72	1	2	4		0	1	2	2	2	2	2	2	2	2	2			伯乐集镇卫生院	1	1	1	1	1	2	2	2	2	1	公卫，村医	1	2	2	2	2	2	2		0	2	5	1	1
39112	李子鑫	3	9		伯乐集镇卫生院	2	68	1	2	4		0	1	2	2	2	2	2	2	2	2	2			伯乐集镇卫生院	1	2	1	1	1	2	2	2	2	1	公卫，村医	2	1	2	2	2	2	2		20	0	5	1	1
39113	李子鑫	3	9		伯乐集镇卫生院	2	68	1	2	4		0	2	2	2	2	2	2	2	2	2	2			伯乐集镇卫生院	1	1	1	1	1	2	2	2	2	1	公卫，村医	1	2	2	2	2	2	2		0	1	5	1	2
39114	李子鑫	3	9		伯乐集镇卫生院	2	56	2	2	4		0	2	2	2	2	2	2	2	2	2	2			伯乐集镇卫生院	1	1	1	1	1	2	2	2	2	1	公卫，村医	2	1	2	2	2	2	2		20	0	5	1	2
39115	李子鑫	3	9		伯乐集镇卫生院	2	80	2	4	4		100	3	1	2	1	2	2	2	2	2	2	2		伯乐集镇卫生院	1	1	1	1	1	2	2	2	2	1	公卫，村医	1	2	2	2	2	2	2		0	1	5	2	2
39116	李子鑫	3	9		伯乐集镇卫生院	2	64	1	2	4		100	2	1	1	2	2	2	2	2	2	2	2		伯乐集镇卫生院	1	2	1	1	1	2	2	2	2	1	公卫，村医	2	1	2	2	2	2	2		20	0	5	1	2
39117	李子鑫	3	9		伯乐集镇卫生院	1	67	1	2	4		2000	1	2	2	2	2	2	2	2	2	2	2		伯乐集镇卫生院	1	2	1	1	1	2	2	2	2	1	公卫，村医	2	1	2	2	2	2	2		20	0	3	1	1
39118	李子鑫	3	9		伯乐集镇卫生院	2	66	1	4	4		0	3	1	1	2	1	2	2	2	1	2	2		伯乐集镇卫生院	1	1	1	1	1	2	2	2	2	1	公卫，村医	2	1	2	2	2	2	2		20	1	4	1	1
39119	李子鑫	3	9		伯乐集镇卫生院	2	70	1	4	4		100	2	1	1	2	2	2	2	2	1	2	2		伯乐集镇卫生院	1	2	1	1	1	2	2	2	2	1	公卫，村医	1	2	2	2	2	2	2		0	1	5	1	1
39120	李子鑫	3	9		伯乐集镇卫生院	2	60	1	2	4		1000	2	2	2	2	2	1	2	2	2	2	1	血糖高	伯乐集镇卫生院	1	1	1	1	1	2	2	2	2	1	公卫，村医	2	1	2	2	2	2	2		20	1	4	1	1
39121	李子鑫	3	9		伯乐集镇卫生院	1	43	4	2	1		3000	2	1	1	2	2	2	2	2	2	2	2		伯乐集镇卫生院	1	1	1	1	1	2	2	2	2	1	公卫，村医	1	2	2	2	2	2	2		20	1	3	1	1
39122	李子鑫	3	9		伯乐集镇卫生院	2	43	4	2	1		4000	2	1	1	2	2	2	2	2	2	2	2		伯乐集镇卫生院	1	2	1	1	1	2	2	2	2	1	公卫，村医	2	1	2	2	2	2	2		20	1	1	3	2
39123	李子鑫	3	9		伯乐集镇卫生院	2	57	1	2	4		0	1	2	2	2	2	2	2	2	2	2	2		伯乐集镇卫生院	1	1	1	1	1	2	2	2	2	1	公卫，村医	1	2	2	2	2	2	2		0	0	5	1	1
39124	李子鑫	3	9		伯乐集镇卫生院	1	68	1	2	1		600	2	1	1	2	2	2	2	2	2	2	2		伯乐集镇卫生院	1	1	1	1	1	2	2	2	2	1	公卫，村医	2	1	2	2	2	2	2		20	1	4	1	1
39125	李子鑫	3	9		伯乐集镇卫生院	1	78	1	2	1		300	3	1	1	2	2	2	2	2	2	2	2		伯乐集镇卫生院	1	2	1	1	1	2	2	2	2	1	公卫，村医	2	1	2	2	2	2	2		20	2	4	1	1
39126	李子鑫	3	9		伯乐集镇卫生院	1	70	1	2	1		600	2	2	2	2	2	2	2	2	2	2	2		伯乐集镇卫生院	1	2	1	1	1	2	2	2	2	1	公卫，村医	2	1	2	2	2	2	2		20	2	4	1	3
39127	李子鑫	3	9		伯乐集镇卫生院	1	65	1	2	1		500	4	1	1	2	2	1	2	1	2	2	2		伯乐集镇卫生院	1	1	1	1	1	2	2	2	2	1	公卫，村医	1	2	2	2	2	2	2		20	2	4	1	2
39128	李子鑫	3	9		伯乐集镇卫生院	1	70	1	2	1		600	2	1	1	2	2	2	2	2	2	2	2		伯乐集镇卫生院	1	1	1	1	1	2	2	2	2	1	公卫，村医	2	1	2	2	2	2	2		20	2	4	1	2
39129	李子鑫	3	9		伯乐集镇卫生院	2	70	1	4	1		600	4	1	1	2	2	2	2	2	2	2	2		伯乐集镇卫生院	1	2	1	1	1	2	2	2	2	1	公卫，村医	2	1	2	2	2	2	2		20	1	4	1	2
39130	李子鑫	3	9		伯乐集镇卫生院	1	68	2	2	3		2200	3	1	1	2	2	2	2	2	2	2	2		伯乐集镇卫生院	1	1	1	1	1	2	2	2	2	1	公卫，村医	2	1	2	2	2	2	2		20	3	4	1	2
39131	李子鑫	3	9		伯乐集镇卫生院	2	74	1	2	1		300	4	1	1	2	2	2	2	2	2	2	2		伯乐集镇卫生院	1	2	1	1	1	2	2	2	2	1	公卫，村医	2	1	2	2	2	2	2		0	2	4	1	2
39132	李子鑫	3	9		伯乐集镇卫生院	2	67	1	4	1		300	4	1	1	2	2	2	2	2	2	2	2		伯乐集镇卫生院	1	1	1	1	1	2	2	2	2	1	公卫，村医	2	1	2	2	2	2	2		20	2	4	1	2
39133	李子鑫	3	9		伯乐集镇卫生院	1	21	1	2	1		300	2	2	2	2	2	2	2	2	2	2	2		伯乐集镇卫生院	1	2	1	1	1	2	2	2	2	1	公卫，村医	1	2	2	2	2	2	2		0	2	3	1	1
39134	李子鑫	3	9		伯乐集镇卫生院	2	66	1	2	1		600	4	1	1	2	2	2	2	1	2	2	1	血糖高	伯乐集镇卫生院	1	1	1	1	1	2	2	2	2	1	公卫，村医	2	1	2	2	2	2	2		0	2	4	2	1
39135	李子鑫	3	9		伯乐集镇卫生院	2	56	1	2	1		600	4	1	2	2	2	2	2	1	2	2	2		伯乐集镇卫生院	1	1	1	1	1	2	2	2	2	1	公卫，村医	1	2	2	2	2	2	2		0	1	3	2	3
39136	李子鑫	3	9		伯乐集镇卫生院	2	58	2	2	4		500	4	1	1	1	2	2	2	2	2	2	2		伯乐集镇卫生院	1	3	1	1	1	2	2	2	2	1	公卫，村医	1	2	2	2	2	2	2		0	1	5	2	2
39137	李子鑫	3	9		伯乐集镇卫生院	2	87	1	4	4		0	2	1	1	2	2	2	2	2	2	2	2		伯乐集镇卫生院	1	2	1	1	1	2	2	2	2	1	公卫，村医	1	2	2	2	2	2	2		0	0	5	1	1
39138	李子鑫	3	9		伯乐集镇卫生院	2	88	1	4	4		0	3	1	1	1	2	2	2	2	2	2	2		伯乐集镇卫生院	1	3	1	1	1	2	2	2	2	1	公卫，村医	1	2	2	2	2	2	2		0	1	5	1	1
39139	李子鑫	3	9		伯乐集镇卫生院	2	42	2	2	1		3000	2	2	2	2	2	2	2	2	2	2	2		伯乐集镇卫生院	1	2	1	1	1	2	2	2	2	1	公卫，村医	1	2	2	2	2	2	2		0	0	5	2	2
39140	李子鑫	3	9		伯乐集镇卫生院	2	44	4	2	1		3000	2	2	2	2	2	2	2	2	2	2	2		伯乐集镇卫生院	1	2	1	1	1	2	2	2	2	1	公卫，村医	1	2	2	2	2	2	2		0	0	5	1	1
39141	李子鑫	3	9		伯乐集镇卫生院	2	66	1	4	4		0	2	2	2	2	2	2	2	2	2	2	2		伯乐集镇卫生院	1	2	1	1	1	2	2	2	2	1	公卫，村医	1	2	2	2	2	2	2		0	0	5	1	1
39142	李子鑫	3	9		伯乐集镇卫生院	2	82	1	4	4		0	3	1	1	2	2	2	2	2	2	2	1	冠心病	伯乐集镇卫生院	1	3	1	1	1	2	2	2	2	1	公卫，村医	1	2	2	2	2	2	2		0	1	5	1	1
39143	李子鑫	3	9		伯乐集镇卫生院	1	72	1	1	4		0	4	1	2	2	2	2	2	2	2	2	1	气管炎	伯乐集镇卫生院	1	4	2	1	1	2	2	2	2	1	公卫，村医	1	2	2	2	2	2	2		0	1	5	2	2
39144	李子鑫	3	9		伯乐集镇卫生院	2	70	1	2	4		0	2	1	1	2	2	2	2	2	2	2	2		伯乐集镇卫生院	1	2	1	1	1	2	2	2	2	1	公卫，村医	1	2	2	2	2	2	2		0	0	5	1	1
39145	李子鑫	3	9		伯乐集镇卫生院	2	69	1	4	1		0	2	2	2	2	2	2	2	2	2	2	2		伯乐集镇卫生院	1	2	1	1	1	2	2	2	2	1	公卫，村医	1	2	2	2	2	2	2		0	0	5	1	1
39146	李子鑫	3	9		伯乐集镇卫生院	1	71	1	2	1		0	4	1	1	2	2	2	2	2	2	2	1	心脏病	伯乐集镇卫生院	1	3	1	1	1	2	2	2	2	1	公卫，村医	1	2	2	2	2	2	2		0	1	5	2	2
39147	李子鑫	3	9		孙寺镇卫生院	2	69	1	2	1		2000	4	1	1	2	2	1	2	1	2	2	2		孙寺镇卫生院	1	1	1	1	1	1	1	2	1	1	公卫，乡医	1	2	2	2	2	2	2		0	1	5	2	2
39148	李子鑫	3	9		孙寺镇卫生院	1	55	1	2	1		2000	2	2	2	2	2	2	2	2	2	2	2		孙寺镇卫生院	1	3	1	1	1	1	1	2	1	1	公卫，乡医	1	2	2	2	2	2	2		0	1	5	2	2
39149	李子鑫	3	9		孙寺镇卫生院	2	56	2	2	1		2000	3	1	1	2	2	2	2	2	2	2	2		孙寺镇卫生院	1	1	1	1	1	1	1	2	1	1	公卫，乡医	1	2	2	2	2	2	2		0	1	3	2	2
39150	李子鑫	3	9		孙寺镇卫生院	1	71	1	2	1		800	2	1	1	2	2	1	2	2	2	2	2		孙寺镇卫生院	1	2	1	1	1	1	1	2	1	1	公卫，乡医	1	2	2	2	2	2	2		0	3	5	2	2
39151	李子鑫	3	9		孙寺镇卫生院	2	56	1	2	1		1000	4	1	2	2	2	2	2	1	2	2	2		孙寺镇卫生院	1	2	1	1	1	1	1	2	1	1	公卫，乡医	1	2	2	2	2	2	2		0	1	5	2	2
39152	李子鑫	3	9		孙寺镇卫生院	1	59	2	2	1		0	3	2	2	2	2	2	2	2	2	2	2		孙寺镇卫生院	1	2	1	1	1	1	1	2	1	1	公卫，乡医	1	2	2	2	2	2	2		0	0	5	1	1
39153	李子鑫	3	9		孙寺镇卫生院	1	64	2	2	1		0	2	1	2	2	2	1	2	2	2	2	2		孙寺镇卫生院	1	2	1	1	1	1	1	2	1	1	公卫，乡医	1	2	2	2	2	2	2		0	2	5	1	1
39154	李子鑫	3	9		孙寺镇卫生院	1	30	4	1	1		3000	1	2	2	2	2	2	2	2	2	2	2		孙寺镇卫生院	1	2	1	1	1	1	1	2	1	1	公卫，乡医	1	2	2	2	2	2	2		0	1	1	1	1
39155	李子鑫	3	9		孙寺镇卫生院	2	36	5	2	1		4000	2	2	2	2	2	2	2	2	2	2	2		孙寺镇卫生院	1	1	1	1	1	1	1	2	1	1	公卫，乡医	2	2	1	2	2	2	2		40	6	3	1	2
39156	李子鑫	3	9		孙寺镇卫生院	1	32	4	2	1		4000	2	2	2	2	2	2	2	2	2	2	2		孙寺镇卫生院	1	2	1	1	1	1	1	2	1	1	公卫，乡医	2	2	2	1	2	2	2		40	0	3	2	2
39157	李子鑫	3	9		孙寺镇卫生院	2	58	2	2	4	无	0	1	2	2	2	2	2	2	2	2	2	2		孙寺镇卫生院	1	1	1	1	1	1	1	2	1	1	公卫，乡医	1	2	2	2	2	2	2		0	0	4	1	1
39158	李子鑫	3	9		孙寺镇卫生院	2	65	1	2	1		100	1	2	2	2	2	2	2	2	2	2	2		孙寺镇卫生院	1	1	1	1	1	1	1	2	1	1	公卫，乡医	1	2	2	2	2	2	2		0	1	5	1	2
39159	李子鑫	3	9		孙寺镇卫生院	1	40	1	1	1		1000	3	2	2	2	2	2	2	2	2	2	2		孙寺镇卫生院	1	2	1	1	1	1	1	2	1	1	公卫，乡医	1	2	2	2	2	2	2		0	2	4	1	1
39160	李子鑫	3	9		孙寺镇卫生院	1	76	1	2	1		600	4	1	1	2	2	2	2	2	2	2	2		孙寺镇卫生院	1	2	1	1	1	1	1	2	1	1	公卫，乡医	2	1	2	2	2	2	2		0	2	4	1	1
39161	孟文奇	3	9	德州市东窑卫生服务中心		2	42	5	2	1		3000	3	2	2	2	2	2	2	2	2	2	2		德州市东窑卫生服务中心	2	3	1	1	2	1	2	2	2	2		1	2	2	2	2	2	2		0	2	2	3	3
39162	孟文奇	3	9	德州市东窑卫生服务中心		1	21	4	1	2		0	1	2	2	2	2	2	2	2	2	2	2		德州市东窑卫生服务中心	2	4	1	1	1	2	2	2	2	2		1	2	2	2	2	2	2		0	0	2	2	2
39163	孟文奇	3	9	德州市东窑卫生服务中心		2	31	3	2	4		5000	3	2	2	2	2	2	2	2	2	2	2		德州市东窑卫生服务中心	2	3	1	1	2	2	2	2	2	2		2	1	2	2	2	2	2		180	0	5	1	1
39164	孟文奇	3	9	德州市东窑卫生服务中心		1	43	2	2	4		4000	2	2	2	2	2	2	2	2	2	2	2		德州市东窑卫生服务中心	2	3	1	1	2	2	2	2	2	2		2	2	2	2	2	1	2		0	0	3	2	2
39165	孟文奇	3	9	德州市东窑卫生服务中心		2	32	2	2	4		3000	1	2	2	2	2	2	2	2	2	2	2		德州市东窑卫生服务中心	2	3	1	2	2	2	2	1	1	2		2	1	2	2	2	2	2		0	3	2	1	1
39166	孟文奇	3	9	德州市东窑卫生服务中心		2	42	2	2	4		4000	3	1	2	2	1	2	2	2	2	2	2		德州市东窑卫生服务中心	2	2	1	1	2	2	2	2	2	2		2	2	2	2	2	1	2		0	0	1	2	2
39167	孟文奇	3	9	德州市东窑卫生服务中心		2	19	5	1	4		0	1	2	2	2	2	2	2	2	2	2	2		德州市东窑卫生服务中心	2	2	1	2	1	2	2	2	2	2		2	2	2	2	2	1	2		0	0	1	1	1
39168	孟文奇	3	9	德州市东窑卫生服务中心		1	35	3	2	1		5000	3	2	2	2	2	2	2	2	2	2	2		德州市东窑卫生服务中心	2	3	1	2	2	2	2	1	2	2		2	2	1	2	2	2	2		270	0	1	3	3
39169	孟文奇	3	9	德州市东窑卫生服务中心		2	57	3	2	3		2000	2	1	1	2	2	2	2	2	2	2	2		德州市东窑卫生服务中心	2	2	1	1	2	1	1	2	2	2		2	1	2	2	2	2	2		150	9	3	2	2
39170	孟文奇	3	9	德州市东窑卫生服务中心		1	52	2	2	4		2000	3	2	2	2	2	2	2	2	2	2	2		德州市东窑卫生服务中心	2	2	1	1	1	2	2	2	2	2		1	2	2	2	2	2	2		0	0	2	2	2
39171	孟文奇	3	9	德州市东窑卫生服务中心		1	67	1	4	4		1500	3	1	2	2	1	2	2	2	2	2	2		德州市东窑卫生服务中心	2	3	1	2	1	1	2	2	1	2		2	1	2	2	2	2	2		200	10	3	3	3
39172	孟文奇	3	9	德州市东窑卫生服务中心		2	70	1	4	4		1000	2	1	1	2	2	2	2	2	2	2	2		德州市东窑卫生服务中心	2	3	1	2	2	1	2	2	1	2		1	2	2	2	2	2	2		150	8	4	2	2
39173	孟文奇	3	9	德州市东窑卫生服务中心		1	60	3	2	3		1600	2	1	2	2	1	2	2	2	2	2	2		德州市东窑卫生服务中心	2	3	1	2	2	1	1	2	2	2		2	1	2	2	2	2	2		200	6	3	1	1
39174	孟文奇	3	9	德州市东窑卫生服务中心		2	35	4	2	1		2500	5	2	2	2	2	2	2	2	2	2	2		德州市东窑卫生服务中心	2	2	1	2	2	1	1	1	2	2		2	1	2	2	2	2	2		400	10	3	2	2
39175	孟文奇	3	9	德州市东窑卫生服务中心		1	35	3	3	3		1000	3	1	1	2	2	2	2	2	2	2	2		德州市东窑卫生服务中心	2	3	1	1	2	2	1	2	2	2		2	1	2	2	2	2	2		150	8	4	2	2
39176	孟文奇	3	9	德州市东窑卫生服务中心		2	20	5	1	2		0	2	2	2	2	2	2	2	2	2	2	2		德州市东窑卫生服务中心	2	2	1	1	2	1	2	2	2	2		2	2	2	2	2	1	2		0	0	3	2	2
39177	孟文奇	3	9	德州市东窑卫生服务中心		1	21	5	1	2		0	2	2	2	2	2	2	2	2	2	2	2		德州市东窑卫生服务中心	2	3	1	1	2	2	2	1	2	2		2	1	2	2	2	2	2		0	1	1	3	3
39178	孟文奇	3	9	德州市东窑卫生服务中心		1	21	5	1	2		0	2	2	2	2	2	2	2	2	2	2	2		德州市东窑卫生服务中心	2	3	1	1	1	1	1	2	2	2		1	2	2	2	2	2	2		0	1	4	2	2
39179	孟文奇	3	9	德州市东窑卫生服务中心		2	20	5	1	2		0	1	2	2	2	2	2	2	2	2	2	2		德州市东窑卫生服务中心	2	3	1	1	2	1	2	1	2	2		2	2	2	2	2	1	2		0	0	1	1	1
39180	孟文奇	3	9	德州市东窑卫生服务中心		2	50	1	2	4		3000	2	2	2	2	2	2	2	2	2	2	2		德州市东窑卫生服务中心	2	3	1	1	2	2	2	2	2	2		1	2	2	2	2	2	2		0	0	1	3	3
39181	孟文奇	3	9	德州市东窑卫生服务中心		1	47	1	2	1		2000	4	1	2	1	2	2	2	2	2	2	2		德州市东窑卫生服务中心	2	4	1	1	1	2	2	2	2	2		2	2	2	2	2	1	2		0	0	1	3	3
39182	孟文奇	3	9	德州市东窑卫生服务中心		2	45	1	2	4	无业	0	4	1	1	2	2	2	2	1	2	2	2		德州市东窑卫生服务中心	2	3	1	1	2	2	2	2	2	2		1	2	2	2	2	2	2		0	0	3	2	2
39183	孟文奇	3	9	德州市东窑卫生服务中心		1	19	3	1	1		5000	1	2	2	2	2	2	2	2	2	2	2		德州市东窑卫生服务中心	2	3	1	1	2	1	1	2	2	2		1	2	2	2	2	2	2		200	0	5	2	2
39184	孟文奇	3	9	德州市东窑卫生服务中心		2	50	2	2	4		1000	2	2	2	2	2	2	2	2	2	2	2		德州市东窑卫生服务中心	2	2	1	1	1	2	2	2	2	2		1	2	2	2	2	2	2		200	3	3	3	3
39185	孟文奇	3	9	德州市东窑卫生服务中心		2	21	4	1	2		0	2	2	2	2	2	2	2	2	2	2	2		德州市东窑卫生服务中心	2	3	1	1	2	2	2	2	2	2		2	2	2	2	2	1	2		0	0	5	2	2
39186	孟文奇	3	9	德州市东窑卫生服务中心		2	20	5	1	2		0	1	2	2	2	2	2	2	2	2	2	2		德州市东窑卫生服务中心	2	3	1	1	2	1	2	2	2	2		2	2	2	2	2	1	2		0	0	5	2	2
39187	孟文奇	3	9	德州市东窑卫生服务中心		2	20	5	1	3		0	3	2	2	2	2	2	2	2	2	2	2		德州市东窑卫生服务中心	2	3	2	1	2	2	2	2	2	2		1	2	2	2	2	2	2		0	0	1	3	3
39188	孟文奇	3	9	德州市东窑卫生服务中心		1	20	5	1	2		0	2	2	2	2	2	2	2	2	2	2	2		德州市东窑卫生服务中心	2	3	1	2	1	2	2	2	2	2		2	2	2	2	2	1	2		0	0	1	2	2
39189	孟文奇	3	9	德州市东窑卫生服务中心		2	22	5	1	2		0	2	2	2	2	2	2	2	2	2	2	2		德州市东窑卫生服务中心	2	4	1	2	1	2	2	2	2	2		2	2	2	2	2	1	2		0	0	1	3	2
39190	孟文奇	3	9	德州市东窑卫生服务中心		2	24	4	1	1		4000	1	2	2	2	2	2	2	2	2	2	2		德州市东窑卫生服务中心	2	2	1	1	1	1	2	2	2	2		1	2	2	2	2	2	2		200	0	1	3	2
39191	孟文奇	3	9	德州市东窑卫生服务中心		1	75	1	2	3		2000	2	1	2	2	1	2	2	2	1	2	2		德州市东窑卫生服务中心	2	3	1	1	1	2	2	2	2	2		2	2	2	2	2	1	2		0	0	1	2	2
39192	孟文奇	3	9	德州市东窑卫生服务中心		2	20	5	1	2		0	3	2	2	2	2	2	2	2	2	2	2		德州市东窑卫生服务中心	2	3	1	1	2	2	2	2	2	2		2	2	1	2	2	2	2		0	0	1	3	3
39193	孟文奇	3	9	德州市东窑卫生服务中心		1	19	5	1	2		1590	1	2	2	2	2	2	2	2	2	2	2		德州市东窑卫生服务中心	2	3	1	1	1	1	2	2	2	2		1	2	2	2	2	2	2		0	0	1	2	2
39194	孟文奇	3	9	德州市东窑卫生服务中心		2	45	3	2	1		3000	3	2	2	2	2	2	2	2	2	2	2		德州市东窑卫生服务中心	2	3	1	1	1	1	2	2	2	2		1	2	2	2	2	2	2		0	2	1	2	2
39195	孟文奇	3	9	德州市东窑卫生服务中心		2	19	5	1	2		1000	1	2	2	2	2	2	2	2	2	2	2		德州市东窑卫生服务中心	2	2	1	1	1	1	2	2	2	2		2	2	2	2	1	2	2		0	0	1	2	2
39196	孟文奇	3	9	德州市东窑卫生服务中心		2	18	3	1	1		3000	1	2	2	2	2	2	2	2	2	2	2		德州市东窑卫生服务中心	2	2	1	1	1	1	1	1	1	2		1	2	2	2	2	2	2		0	5	2	1	1
39197	孟文奇	3	9	德州市东窑卫生服务中心		2	22	4	1	2		0	1	2	2	2	2	2	2	2	2	2	2		德州市东窑卫生服务中心	2	3	1	1	1	2	2	2	2	2		2	2	2	2	2	1	2		200	0	1	2	3
39198	孟文奇	3	9	德州市东窑卫生服务中心		2	21	4	1	2		0	1	2	2	2	2	2	2	2	2	2	2		德州市东窑卫生服务中心	2	4	1	1	2	1	2	2	2	2		1	2	2	2	2	2	2		200	0	1	3	3
39199	孟文奇	3	9	德州市东窑卫生服务中心		1	50	2	2	1		6000	2	2	2	2	2	2	2	2	2	2	2		德州市东窑卫生服务中心	2	2	1	1	1	1	2	2	2	2		1	2	2	2	2	2	2		0	0	1	2	2
39200	孟文奇	3	9	德州市东窑卫生服务中心		2	20	5	1	2		0	3	1	2	2	2	2	1	2	1	2	2		德州市东窑卫生服务中心	2	3	1	1	2	1	1	2	2	2		1	2	2	2	2	2	2		0	0	1	3	3
39201	孟文奇	3	9	德州市东窑卫生服务中心		2	20	4	1	2		0	1	2	2	2	2	2	2	2	2	2	2		德州市东窑卫生服务中心	2	1	1	1	1	2	1	2	2	2		1	2	2	2	2	2	2		0	0	2	1	1
39202	孟文奇	3	9	德州市东窑卫生服务中心		2	20	5	1	2		500	2	2	2	2	2	2	2	2	2	2	2		德州市东窑卫生服务中心	2	4	1	2	1	2	2	2	2	2		2	2	2	2	2	1	2		0	0	1	3	3
39203	孟文奇	3	9	德州市东窑卫生服务中心		2	18	4	1	2		0	2	2	2	2	2	2	2	2	2	2	2		德州市东窑卫生服务中心	2	2	1	1	1	2	2	1	2	2		2	2	2	2	2	1	2		0	0	1	1	2
39204	孟文奇	3	9	德州市东窑卫生服务中心		2	74	1	2	4		0	4	1	1	2	2	1	2	2	2	2	2		德州市东窑卫生服务中心	2	5	1	1	2	2	2	2	2	2		2	2	2	2	2	1	2		0	0	5	3	3
39205	孟文奇	3	9	德州市东窑卫生服务中心		2	20	5	1	2		500	2	2	2	2	2	2	2	2	2	2	2		德州市东窑卫生服务中心	2	3	1	1	2	2	2	2	2	2		2	2	2	2	2	1	2		0	0	1	3	3
39206	孟文奇	3	9	德州市东窑卫生服务中心		2	20	5	1	2		0	3	2	2	2	2	2	2	2	2	2	2		德州市东窑卫生服务中心	2	4	1	1	1	2	2	2	2	2		1	2	2	2	2	2	2		0	0	2	3	3
39207	孟文奇	3	9	德州市东窑卫生服务中心		1	77	1	2	4		0	4	1	2	2	2	2	2	1	2	2	2		德州市东窑卫生服务中心	2	5	1	1	2	2	2	2	2	2		2	2	2	2	2	1	2		0	0	5	3	3
39208	孟文奇	3	9	德州市东窑卫生服务中心		2	21	5	1	2		0	2	2	2	2	2	2	2	2	2	2	2		德州市东窑卫生服务中心	2	5	2	1	2	2	2	2	2	2		1	2	2	2	2	2	2		0	0	1	4	4
39209	孟文奇	3	9	德州市东窑卫生服务中心		2	20	4	1	2		3500	1	2	2	2	2	2	2	2	2	2	2		德州市东窑卫生服务中心	2	2	1	1	2	2	2	2	2	2		2	2	2	1	2	2	2		0	0	2	2	2
39210	孟文奇	3	9	德州市东窑卫生服务中心		1	22	5	1	2		0	2	1	2	2	2	2	2	2	2	2	1	慢性支气管炎	德州市东窑卫生服务中心	2	5	1	1	2	2	2	2	2	2		1	2	2	2	2	2	2		0	0	1	3	4
39211	孟文奇	3	9	德州市东窑卫生服务中心		1	16	1	2	2		0	5	2	2	2	2	2	2	2	2	2	2		德州市东窑卫生服务中心	2	5	1	2	2	2	1	2	2	2		2	2	2	2	2	1	2		0	0	2	3	3
39212	孟文奇	3	9	德州市东窑卫生服务中心		2	20	5	1	2		0	2	2	2	2	2	2	2	2	2	2	2		德州市东窑卫生服务中心	2	4	2	1	2	2	2	1	2	2		1	2	2	2	2	2	2		0	0	1	4	3
39213	孟文奇	3	9	德州市东窑卫生服务中心		2	21	5	1	2		0	1	2	2	2	2	2	2	2	2	2	2		德州市东窑卫生服务中心	2	3	1	1	1	2	1	2	2	2		1	2	2	2	2	2	2		0	0	1	1	1
39214	孟文奇	3	9	德州市东窑卫生服务中心		1	20	5	1	2		0	3	2	2	2	2	2	2	2	2	2	2		德州市东窑卫生服务中心	2	3	1	1	2	2	2	2	2	2		1	2	2	2	2	2	2		0	0	1	3	3
39215	孟文奇	3	9	德州市东窑卫生服务中心		1	23	5	1	4		0	2	2	2	2	2	2	2	2	2	2	2		德州市东窑卫生服务中心	2	4	1	1	2	2	2	2	2	2		2	1	2	2	2	2	2		0	0	2	2	2
39216	孟文奇	3	9	德州市东窑卫生服务中心		1	17	4	1	2		5000	1	2	2	2	2	2	2	2	2	2	2		德州市东窑卫生服务中心	2	2	1	1	2	2	1	2	2	2		1	2	2	2	2	2	2		300	1	1	2	2
39217	孟文奇	3	9	德州市东窑卫生服务中心		2	45	2	2	1		3000	2	2	2	2	2	2	2	2	2	2	2		德州市东窑卫生服务中心	2	3	1	1	2	2	2	2	2	2		2	2	2	2	2	1	2		0	0	3	3	3
39218	孟文奇	3	9	德州市东窑卫生服务中心		2	53	2	2	1		3000	2	1	2	1	2	2	2	2	2	2	2		德州市东窑卫生服务中心	2	3	1	1	2	2	2	2	2	2		2	2	2	2	2	1	2		0	0	3	3	3
39219	孟文奇	3	9	德州市东窑卫生服务中心		2	48	2	2	1		3000	2	2	2	2	2	2	2	2	2	2	2		德州市东窑卫生服务中心	2	3	1	1	2	2	2	2	2	2		2	2	2	2	2	1	2		0	0	4	3	3
39220	孟文奇	3	9	德州市东窑卫生服务中心		1	22	4	1	2		0	2	2	2	2	2	2	2	2	2	2	2		德州市东窑卫生服务中心	2	5	1	2	2	2	2	2	2	1	不清楚	2	2	2	2	2	1	2		0	0	1	3	3
39221	孟文奇	3	9	德州市东窑卫生服务中心		1	21	5	1	2		1500	1	2	2	2	2	2	2	2	2	2	2		德州市东窑卫生服务中心	2	2	1	1	1	2	2	2	2	1	无	2	2	2	2	2	1	2		0	3	2	2	2
39222	孟文奇	3	9	德州市东窑卫生服务中心		2	20	5	1	2		1500	2	2	2	2	2	2	2	2	2	2	2		德州市东窑卫生服务中心	2	3	1	1	1	1	1	1	1	2		2	2	2	1	2	2	2		0	4	2	2	2
39223	孟文奇	3	9	德州市东窑卫生服务中心		2	19	5	1	4		2000	3	2	2	2	2	2	2	2	2	2	2		德州市东窑卫生服务中心	2	3	1	1	1	2	2	2	2	2		2	2	2	2	2	1	2		0	0	1	3	3
39224	孟文奇	3	9	德州市东窑卫生服务中心		1	64	2	2	4		1500	3	1	2	2	2	2	2	1	2	2	2		德州市东窑卫生服务中心	2	3	1	1	1	2	2	2	2	2		2	1	2	2	2	2	2		150	2	3	2	2
39225	孟文奇	3	9	德州市东窑卫生服务中心		2	22	5	1	4		0	2	2	2	2	2	2	2	2	2	2	2		德州市东窑卫生服务中心	2	3	1	2	1	2	2	2	2	2		1	2	2	2	2	2	2		0	0	1	3	3
39226	孟文奇	3	9	德州市东窑卫生服务中心		2	30	2	2	4		3000	2	2	2	2	2	2	2	2	2	2	2		德州市东窑卫生服务中心	2	3	1	1	2	2	2	2	2	2		1	2	2	2	2	2	2		100	1	5	2	2
39227	孟文奇	3	9	德州市东窑卫生服务中心		2	62	1	2	4		1000	3	2	2	2	2	2	2	2	2	2	2		德州市东窑卫生服务中心	2	2	1	1	2	2	2	2	2	2		1	2	2	2	2	2	2		100	1	5	2	2
39228	孟文奇	3	9	德州市东窑卫生服务中心		2	22	5	1	2		0	3	2	2	2	2	2	2	2	2	2	2		德州市东窑卫生服务中心	2	2	2	2	2	1	2	2	2	2		1	2	2	2	2	2	2		0	0	5	2	3
39229	孟文奇	3	9	德州市东窑卫生服务中心		1	45	2	2	1		4000	2	2	2	2	2	2	2	2	2	2	2		德州市东窑卫生服务中心	2	2	1	1	2	2	1	2	2	2		2	2	2	2	1	2	2		0	0	3	2	2
39230	孟文奇	3	9	德州市东窑卫生服务中心		2	47	2	2	1		3500	3	2	2	2	2	2	2	2	2	2	2		德州市东窑卫生服务中心	2	2	1	1	1	1	2	2	2	2		1	2	2	2	2	2	2		0	0	5	2	3
39231	孟文奇	3	9	滨州市阳信县李桥社区卫生服务中心		1	48	2	2	1		3500	2	2	2	2	2	2	2	2	2	2	2		滨州市阳信县李桥社区卫生服务中心	2	3	1	1	1	1	2	2	2	2		1	2	2	2	2	2	2		0	0	5	2	3
39232	孟文奇	3	9	滨州市阳信县李桥社区卫生服务中心		1	80	1	2	1		0	3	1	1	1	2	2	2	2	2	2	2		滨州市阳信县李桥社区卫生服务中心	2	4	1	1	1	1	2	2	2	2		1	2	2	2	2	2	2		0	0	5	2	2
39233	孟文奇	3	9	滨州市阳信县李桥社区卫生服务中心		1	42	2	2	1		4000	2	2	2	2	2	2	2	2	2	2	2		滨州市阳信县李桥社区卫生服务中心	2	2	1	1	1	1	2	2	2	2		1	2	2	2	2	2	2		0	0	5	2	2
39234	孟文奇	3	9	滨州市阳信县李桥社区卫生服务中心		1	24	5	1	1		7500	1	2	2	2	2	2	2	2	2	2	2		滨州市阳信县李桥社区卫生服务中心	2	2	1	1	2	2	1	1	2	2		2	2	1	2	2	2	2		300	2	3	2	2
39235	孟文奇	3	9	滨州市阳信县李桥社区卫生服务中心		2	22	3	1	1		5000	2	2	2	2	2	2	2	2	2	2	2		滨州市阳信县李桥社区卫生服务中心	2	3	1	1	1	1	2	2	2	2		1	2	2	2	2	2	2		0	0	5	2	2
39236	孟文奇	3	9	滨州市阳信县李桥社区卫生服务中心		1	20	2	2	1		0	1	2	2	2	2	2	2	2	2	2	2		滨州市阳信县李桥社区卫生服务中心	2	1	1	1	2	2	2	2	2	2		1	2	2	2	2	2	2		0	0	1	1	1
39237	孟文奇	3	9	滨州市阳信县李桥社区卫生服务中心		2	53	1	2	4		2000	2	2	2	2	2	2	2	2	2	2	2		滨州市阳信县李桥社区卫生服务中心	2	2	1	1	1	2	1	2	2	2		2	2	2	2	2	1	2		100	0	3	2	2
39238	孟文奇	3	9	滨州市阳信县李桥社区卫生服务中心		1	20	2	1	1		2000	2	1	2	1	2	1	2	2	2	2	2		滨州市阳信县李桥社区卫生服务中心	2	3	1	1	1	2	1	2	2	2		2	2	2	1	2	2	2		200	1	2	2	2
39239	孟文奇	3	9	滨州市阳信县李桥社区卫生服务中心		2	25	3	1	1		0	2	2	2	2	2	2	2	2	2	2	2		滨州市阳信县李桥社区卫生服务中心	2	2	1	2	1	2	2	2	2	2		2	1	2	2	2	2	2		200	1	2	2	2
39240	孟文奇	3	9	滨州市阳信县李桥社区卫生服务中心		1	48	2	2	3		3000	4	2	2	2	2	2	2	2	2	2	2		滨州市阳信县李桥社区卫生服务中心	2	4	2	1	1	2	1	2	2	2		2	2	2	2	2	1	2		0	0	5	4	3
39241	孟文奇	3	9	滨州市阳信县李桥社区卫生服务中心		2	48	2	2	4		2000	4	2	2	2	2	2	2	2	2	2	2		滨州市阳信县李桥社区卫生服务中心	2	3	2	1	1	2	2	2	2	2		1	2	2	2	2	2	2		0	0	1	3	3
39242	孟文奇	3	9	滨州市阳信县李桥社区卫生服务中心		2	45	2	2	4		0	2	2	2	2	2	2	2	2	2	2	2		滨州市阳信县李桥社区卫生服务中心	2	1	1	1	2	2	2	2	2	2		1	2	2	2	2	2	2		0	1	2	1	1
39243	孟文奇	3	9	滨州市阳信县李桥社区卫生服务中心		1	19	5	1	2		0	1	2	2	2	2	2	2	2	2	2	2		滨州市阳信县李桥社区卫生服务中心	2	4	1	1	2	2	2	2	2	2		2	1	2	2	2	2	2		0	0	1	1	1
39244	孟文奇	3	9	滨州市阳信县李桥社区卫生服务中心		1	22	5	1	2		0	1	2	2	2	2	2	2	2	2	2	2		滨州市阳信县李桥社区卫生服务中心	2	3	2	1	1	2	2	2	2	2		2	1	2	2	2	2	2		0	0	1	3	3
39245	孟文奇	3	9	滨州市阳信县李桥社区卫生服务中心		2	30	5	1	1		6000	1	2	2	2	2	2	2	2	2	2	2		滨州市阳信县李桥社区卫生服务中心	2	1	1	1	1	1	1	1	2	2		2	1	2	2	2	2	2		0	0	1	3	3
39246	孟文奇	3	9	滨州市阳信县李桥社区卫生服务中心		2	21	5	1	2		0	3	2	2	2	2	2	2	2	2	2	2		滨州市阳信县李桥社区卫生服务中心	2	5	1	1	2	2	2	2	2	2		2	2	2	2	2	1	2		0	0	1	3	3
39247	孟文奇	3	9	滨州市阳信县李桥社区卫生服务中心		1	49	3	2	1		3500	3	2	2	2	2	2	2	2	2	2	2		滨州市阳信县李桥社区卫生服务中心	2	2	1	1	1	2	2	2	2	2		2	2	2	2	1	2	2		0	0	3	2	2
39248	孟文奇	3	9	滨州市阳信县李桥社区卫生服务中心		1	50	3	2	1		6000	2	2	2	2	2	2	2	2	2	2	2		滨州市阳信县李桥社区卫生服务中心	2	3	1	1	1	2	2	2	2	2		2	2	2	2	2	1	2		0	0	1	1	1
39249	孟文奇	3	9	滨州市阳信县李桥社区卫生服务中心		2	46	3	2	1		4200	2	2	2	2	2	2	2	2	2	2	2		滨州市阳信县李桥社区卫生服务中心	2	3	1	1	1	2	2	2	2	2		2	2	2	1	2	2	2		0	0	2	2	2
39250	孟文奇	3	9	滨州市阳信县李桥社区卫生服务中心		1	21	5	1	2		0	2	2	2	2	2	2	2	2	2	2	2		滨州市阳信县李桥社区卫生服务中心	2	3	1	1	2	1	2	2	2	2		1	2	2	2	2	2	2		0	0	1	3	2
39251	孟文奇	3	9	滨州市阳信县李桥社区卫生服务中心		2	21	5	1	2		1000	2	2	2	2	2	2	2	2	2	2	2		滨州市阳信县李桥社区卫生服务中心	2	4	1	1	1	2	2	2	2	2		1	2	2	2	2	2	2		0	1	1	2	2
39252	孟文奇	3	9	滨州市阳信县李桥社区卫生服务中心		1	26	5	1	1		5000	2	2	2	2	2	2	2	2	2	2	2		滨州市阳信县李桥社区卫生服务中心	2	2	1	1	2	1	2	2	2	2		1	2	2	2	2	2	2		2	1	1	2	2
39253	孟文奇	3	9	滨州市阳信县李桥社区卫生服务中心		1	46	2	2	1		5500	1	2	2	2	2	2	2	2	2	2	2		滨州市阳信县李桥社区卫生服务中心	2	5	1	1	1	2	2	2	2	2		2	2	2	2	2	1	2		0	0	1	2	1
39254	孟文奇	3	9	滨州市阳信县李桥社区卫生服务中心		2	42	3	2	4		3000	2	2	2	2	2	2	2	2	2	2	2		滨州市阳信县李桥社区卫生服务中心	2	3	1	1	2	2	1	2	2	2		1	2	2	2	2	2	2		0	0	1	2	2
39255	孟文奇	3	9	滨州市阳信县李桥社区卫生服务中心		1	64	2	2	3		4000	2	2	2	2	2	2	2	2	2	2	2		滨州市阳信县李桥社区卫生服务中心	2	3	1	2	1	2	2	2	2	2		1	2	2	2	2	2	2		0	2	1	3	3
39256	孟文奇	3	9	滨州市阳信县李桥社区卫生服务中心		1	43	4	2	1		0	2	2	2	2	2	2	2	2	2	2	2		滨州市阳信县李桥社区卫生服务中心	2	4	1	1	2	2	2	1	2	2		2	2	2	2	2	1	2		0	2	2	2	2
39257	孟文奇	3	9	滨州市阳信县李桥社区卫生服务中心		2	19	5	1	2		0	2	2	2	2	2	2	2	2	2	2	2		滨州市阳信县李桥社区卫生服务中心	2	5	1	2	2	2	1	2	2	2		2	2	2	2	2	1	2		0	0	1	3	3
39258	孟文奇	3	9	滨州市阳信县李桥社区卫生服务中心		1	20	4	1	2		0	3	1	2	2	2	2	2	2	1	2	2		滨州市阳信县李桥社区卫生服务中心	2	1	1	1	2	2	2	2	2	2		1	2	2	2	2	2	2		0	0	2	3	3
39259	孟文奇	3	9	滨州市阳信县李桥社区卫生服务中心		2	23	5	1	1		5000	2	2	2	2	2	2	2	2	2	2	2		滨州市阳信县李桥社区卫生服务中心	2	2	1	2	2	1	1	2	2	2		2	2	2	2	1	2	2		1	3	3	2	3
39260	孟文奇	3	9	滨州市阳信县李桥社区卫生服务中心		2	18	5	1	2		0	3	2	2	2	2	2	2	2	2	2	2		滨州市阳信县李桥社区卫生服务中心	2	3	1	2	2	2	2	1	2	2		1	2	2	2	2	2	2		0	0	1	3	3
39261	孟文奇	3	9	滨州市阳信县李桥社区卫生服务中心		2	19	5	1	2		1000	3	2	2	2	2	2	2	2	2	2	2		滨州市阳信县李桥社区卫生服务中心	2	3	1	1	1	1	2	2	2	2		1	2	2	2	2	2	2		0	0	3	2	3
39262	孟文奇	3	9	滨州市阳信县李桥社区卫生服务中心		2	19	5	1	2		0	3	2	2	2	2	2	2	2	2	2	2		滨州市阳信县李桥社区卫生服务中心	2	2	1	1	2	2	2	2	2	2		2	1	2	2	2	2	2		0	0	1	2	3
39263	孟文奇	3	9	滨州市阳信县李桥社区卫生服务中心		2	20	5	1	2		1000	2	2	2	2	2	2	2	2	2	2	2		滨州市阳信县李桥社区卫生服务中心	2	3	1	2	1	1	2	1	2	2		1	2	2	2	2	2	2		0	3	1	2	3
39264	孟文奇	3	9	滨州市阳信县李桥社区卫生服务中心		1	19	5	1	2		12000	2	2	2	2	2	2	2	2	2	2	2		滨州市阳信县李桥社区卫生服务中心	2	2	1	1	2	2	2	2	2	2		2	2	2	2	2	1	2		0	0	5	1	2
39265	孟文奇	3	9	滨州市阳信县李桥社区卫生服务中心		2	45	2	2	1		2000	3	1	1	1	2	2	2	2	2	2	2		滨州市阳信县李桥社区卫生服务中心	2	2	1	1	2	2	2	2	2	2		1	2	2	2	2	2	2		0	0	3	1	1
39266	孟文奇	3	9	滨州市阳信县李桥社区卫生服务中心		2	19	4	1	2		1200	3	2	2	2	2	2	2	2	2	2	2		滨州市阳信县李桥社区卫生服务中心	2	4	1	2	2	2	2	2	2	1	无	2	2	2	2	2	1	2		0	0	3	3	2
39267	孟文奇	3	9	滨州市阳信县李桥社区卫生服务中心		1	20	5	1	2		0	1	2	2	2	2	2	2	2	2	2	2		滨州市阳信县李桥社区卫生服务中心	2	2	1	1	2	2	2	2	2	2		1	2	2	2	2	2	2		0	0	5	3	3
39268	孟文奇	3	9	滨州市阳信县李桥社区卫生服务中心		1	18	5	1	2		2000	2	2	2	2	2	2	2	2	2	2	2		滨州市阳信县李桥社区卫生服务中心	2	1	1	1	1	1	2	2	2	2		2	1	2	2	2	2	2		0	3	1	1	1
39269	孟文奇	3	9	滨州市阳信县李桥社区卫生服务中心		1	23	5	1	2		1000	3	2	2	2	2	2	2	2	2	2	2		滨州市阳信县李桥社区卫生服务中心	2	2	1	1	1	2	1	2	2	2		1	2	2	2	2	2	2		0	0	1	2	2
39270	孟文奇	3	9	滨州市阳信县李桥社区卫生服务中心		2	20	5	1	2		0	3	2	2	2	2	2	2	2	2	2	2		滨州市阳信县李桥社区卫生服务中心	2	3	1	2	1	2	2	2	2	2		2	1	2	2	2	2	2		0	0	1	3	3
39271	孟文奇	3	9	滨州市阳信县李桥社区卫生服务中心		2	20	5	1	2		0	3	2	2	2	2	2	2	2	2	2	2		滨州市阳信县李桥社区卫生服务中心	2	4	1	1	2	2	2	2	2	1	无	2	2	2	2	2	2	1	无	0	0	1	3	3
39272	孟文奇	3	9	滨州市阳信县李桥社区卫生服务中心		1	17	3	1	2		1000	1	2	2	2	2	2	2	2	2	2	2		滨州市阳信县李桥社区卫生服务中心	2	3	1	1	2	2	2	2	2	2		1	2	2	2	2	2	2		250	2	2	2	2
39273	孟文奇	3	9	滨州市阳信县李桥社区卫生服务中心		1	49	2	2	4		1200	2	1	2	2	1	2	1	2	1	2	2		滨州市阳信县李桥社区卫生服务中心	2	4	1	1	1	2	2	2	2	2		2	2	2	2	2	1	2		15	2	2	3	3
39274	孟文奇	3	9	滨州市阳信县李桥社区卫生服务中心		1	47	1	2	4		5000	3	2	2	2	2	2	2	2	2	2	2		滨州市阳信县李桥社区卫生服务中心	2	3	1	2	1	2	2	2	2	2		1	2	2	2	2	2	2		0	0	5	3	3
39275	孟文奇	3	9	滨州市阳信县李桥社区卫生服务中心		1	46	2	2	4		10000	3	1	2	2	1	2	2	2	2	2	2		滨州市阳信县李桥社区卫生服务中心	2	4	1	1	2	2	2	2	2	2		2	2	2	2	2	1	2		300	0	2	3	3
39276	孟文奇	3	9	滨州市阳信县李桥社区卫生服务中心		2	49	2	2	1		4000	2	1	2	2	1	2	2	2	1	2	2		滨州市阳信县李桥社区卫生服务中心	2	3	1	1	1	2	2	2	2	2		1	2	2	2	2	2	2		0	0	2	1	1
39277	孟文奇	3	9	滨州市阳信县李桥社区卫生服务中心		2	19	3	1	2		0	2	2	2	2	2	2	2	2	2	2	2		滨州市阳信县李桥社区卫生服务中心	2	4	1	2	1	2	2	2	2	2		1	2	2	2	2	2	2		200	3	1	2	2
39278	孟文奇	3	9	滨州市阳信县李桥社区卫生服务中心		2	32	4	2	1		5000	1	2	2	2	2	2	2	2	2	2	2		滨州市阳信县李桥社区卫生服务中心	2	2	1	1	2	2	2	2	2	2		1	2	2	2	2	2	2		0	1	1	2	2
39279	孟文奇	3	9	滨州市阳信县李桥社区卫生服务中心		2	21	5	1	2		0	1	2	2	2	2	2	2	2	2	2	2		滨州市阳信县李桥社区卫生服务中心	2	2	1	1	1	2	2	2	2	2		1	2	2	2	2	2	2		15	0	2	2	2
39280	孟文奇	3	9	滨州市阳信县李桥社区卫生服务中心		2	24	4	1	1		3000	3	2	2	2	2	2	2	2	2	2	2		滨州市阳信县李桥社区卫生服务中心	2	5	1	2	2	2	2	1	2	2		2	2	1	2	2	2	2		0	0	1	3	3
39281	孟文奇	3	9	滨州市阳信县李桥社区卫生服务中心		1	48	2	2	1		6000	3	1	2	2	2	2	1	2	2	2	2		滨州市阳信县李桥社区卫生服务中心	2	3	1	1	2	2	2	2	2	2		2	2	2	2	2	1	2		150	0	1	3	3
[truncated: 47 more columns]
